# Supplementary material for: Reactive oxygen species mediate bioeffects of static magnetic field via impairment of long-chain fatty acid degradation in Escherichia coli
Source: Front Microbiol. 2025 Jun 25;16:1586233. doi: 10.3389/fmicb.2025.1586233 (PMC12238033; doi:10.3389/fmicb.2025.1586233)
Supplement: Supplementary file 1 [file Table_1.xlsx]

## Sheet: Table S1
Supplementary Table S1. An overview of the RNA sequencing quality of all samples.
Sample name	Sample characteristics	Clean reads	Clean bases	Q20(%)	Q30(%)	Total mapping(%)
C0_1	SMF-absent control	6803956	1.0G	98.9	96.75	0.9837
C0_2	SMF-absent control	7633286	1.1G	98.63	95.97	0.9797
C0_3	SMF-absent control	7240268	1.1G	99.01	97.07	0.9801
C0_4	SMF-absent control	8145520	1.2G	99.02	97.04	0.9261
M3_1	300 mT SMF-treated	7341738	1.1G	98.67	96.07	0.9806
M3_2	300 mT SMF-treated	7560036	1.1G	98.96	97.01	0.9832
M3_3	300 mT SMF-treated	7538450	1.1G	99	97	0.9844
M3_4	300 mT SMF-treated	7487300	1.1G	99.02	97.04	0.9834
H0_1	H2O2-absent control	8880168	1.3G	99.02	97.09	0.9833
H0_2	H2O2-absent control	7688716	1.2G	98.56	95.77	0.9811
H0_3	H2O2-absent control	7689096	1.2G	99.03	97.1	0.9821
H0_4	H2O2-absent control	7648204	1.1G	98.59	95.8	0.9807
H2_1	2 μM H2O2-treated	7664474	1.1G	98.64	95.96	0.9828
H2_2	2 μM H2O2-treated	7773280	1.2G	98.97	96.92	0.9837
H2_3	2 μM H2O2-treated	9007734	1.4G	98.98	96.97	0.9816
H2_4	2 μM H2O2-treated	7444622	1.1G	98.96	96.92	0.9774
H4_1	4 μM H2O2-treated	7520540	1.1G	98.98	96.88	0.9831
H4_2	4 μM H2O2-treated	7333142	1.1G	98.36	95.6	0.9755
H4_3	4 μM H2O2-treated	7979464	1.2G	98.93	96.83	0.978
H4_4	4 μM H2O2-treated	6948534	1.0G	98.96	96.91	0.9776

## Sheet: Table S2
Supplementary Table S2. The total number of genes detected by RNA-seq.
Gene ID	C0_1_fpkm	C0_2_fpkm	C0_3_fpkm	C0_4_fpkm	M3_1_fpkm	M3_2_fpkm	M3_3_fpkm	M3_4_fpkm	H0_1_fpkm	H0_2_fpkm	H0_3_fpkm	H0_4_fpkm	H2_1_fpkm	H2_2_fpkm	H2_3_fpkm	H2_4_fpkm	H4_1_fpkm	H4_2_fpkm	H4_3_fpkm	H4_4_fpkm	H4vsH0_H4	H4vsH0_H0	H4vsH0_log2FC	H4vsH0_pvalue	H2vsH0_H2	H2vsH0_H0	H2vsH0_log2FC	H2vsH0_pvalue	M3vsC0_M3	M3vsC0_C0	M3vsC0_log2FC	M3vsC0_pvalue	Gene Name	Gene Description
ECDH10B_RS00220	2.16123	1.83405	1.64196	1.09663	0.649623	0.68847	3.21633	0.656493	1.66211	0.62898	1.57276	1.08605	0.293194	1.56341	1.14274	0.336361	0.941676	1.64983	1.97452	0.718146	4.21246	3.94331	0.0971311	0.893706	2.7685	4.10767	-0.563993	0.486274	3.95211	5.66587	-0.513868	0.52326	fixB	electron transfer flavoprotein subunit alpha/FixB family protein&&sp|C4ZPW8|FIXB_ECOBW Protein FixB OS=Escherichia coli (strain K12 / MC4100 / BW2952) OX=595496 GN=fixB PE=3 SV=1 && PF01012:Electron transfer flavoprotein domain|PF00766:Electron transfer flavoprotein FAD-binding domain
ECDH10B_RS14960	1.5547	0.659669	0.708695	1.1833	0.700968	0.371442	2.08233	0.354191	0.298913	0.339347	2.03648	0.585943	0.632734	2.02437	1.23306	0.362946	1.35481	1.06814	0.355097	0.774907	2.62835	2.40903	0.152829	0.873136	3.27162	2.50899	0.41208	0.652461	2.4606	2.72737	-0.126556	0.904784	ygcG	YgcG family protein&&sp|P55140|YGCG_ECOLI UPF0603 protein YgcG OS=Escherichia coli (strain K12) OX=83333 GN=ygcG PE=3 SV=2 && PF04536:TPM domain
ECDH10B_RS19875	5.80022	2.46107	1.32199	5.88617	1.96136	3.46441	3.23695	0.660702	4.4607	0.633012	1.26627	4.37203	1.77044	2.51748	2.87517	3.38517	1.26362	2.65665	3.31197	2.16825	3.72063	4.23774	-0.21518	0.780381	4.35389	4.40932	-0.051602	0.943347	3.50834	4.79121	-0.438786	0.60869	cbrB	protein CbrB&&sp|P31468|CBRB_ECOLI Inner membrane protein CbrB OS=Escherichia coli (strain K12) OX=83333 GN=cbrB PE=1 SV=1 && -
ECDH10B_RS21905	1.40212	0.793238	3.83486	0.948598	0.42145	1.33996	2.50395	1.70363	2.15662	1.63223	3.67324	0.704584	0.380425	0.40571	2.59478	2.18218	0.407282	2.56883	1.28099	1.86362	3.76294	5.02037	-0.411645	0.581144	3.55873	5.23327	-0.543723	0.481086	3.48474	4.68569	-0.424984	0.625603	phnF	phosphonate metabolism transcriptional regulator PhnF&&sp|P16684|PHNF_ECOLI Probable transcriptional regulator PhnF OS=Escherichia coli (strain K12) OX=83333 GN=phnF PE=1 SV=1 && PF00392:Bacterial regulatory proteins, gntR family|PF07702:UTRA domain
ECDH10B_RS06750	8.48282	5.99886	9.02258	4.30426	7.64931	6.75561	3.78723	2.57674	14.1348	8.64062	6.17309	4.26273	2.30157	6.13637	6.72789	1.32022	3.69608	6.47559	2.58333	8.45617	4.30795	6.73947	-0.65958	0.317682	3.4827	7.02421	-0.996502	0.149374	3.97895	6.02565	-0.595227	0.427253	ECDH10B_RS06750	DUF4060 family protein&&-- && PF13269:Protein of unknown function (DUF4060)
ECDH10B_RS14210	0.962589	1.02108	0.658182	0.732641	0.434003	0.229978	0.214878	0.877187	1.48057	1.26064	0.630443	0.181393	0.195878	0.208898	0.763449	0.898871	0.209707	0.440891	0.219858	0.959566	2.18094	4.23584	-0.975761	0.274821	2.57046	4.41622	-0.784667	0.35552	1.96809	3.97041	-1.00667	0.307234	yfjI	YfjI family protein&&sp|P52124|YFJI_ECOLI Protein YfjI OS=Escherichia coli (strain K12) OX=83333 GN=yfjI PE=4 SV=1 && PF13148:Protein of unknown function (DUF3987)
ECDH10B_RS00995	0.431696	1.46537	3.93569	7.88568	2.72495	1.23767	2.31281	1.18018	1.65999	1.88454	1.50793	1.627	2.10831	1.49896	1.36955	0.806239	2.25715	2.37273	1.97201	0.43034	4.68374	4.42692	0.0945808	0.890509	4.00313	4.60736	-0.190707	0.780976	4.67281	4.89681	-0.0719896	0.928568	ECDH10B_RS00995	lipoprotein&&sp|P77339|YAFT_ECOLI Uncharacterized lipoprotein YafT OS=Escherichia coli (strain K12) OX=83333 GN=yafT PE=3 SV=1 && -
ECDH10B_RS25225	1.47527	8.76355	8.06988	11.9771	2.66063	5.63946	3.95189	9.41069	3.4037	3.86413	2.57659	3.33605	6.00409	11.5257	1.17007	4.13285	8.99915	6.75714	1.34783	5.88256	4.48006	2.55537	0.811184	0.310347	4.63608	2.65929	0.792396	0.324826	3.98606	4.48099	-0.191561	0.818913	ECDH10B_RS25225	transposase domain-containing protein&&sp|P39351|YJGZ_ECOLI Uncharacterized protein YjgZ OS=Escherichia coli (strain K12) OX=83333 GN=yjgZ PE=4 SV=1 && PF13817:IS66 C-terminal element|PF03050:Transposase IS66 family
ECDH10B_RS26500	47.1268	15.997	25.7788	19.1301	16.9985	45.0374	58.9125	17.1782	14.4973	16.4583	41.1539	14.2091	30.6876	57.2728	29.9018	26.4043	32.854	51.8047	34.4444	28.1872	4.49108	2.62741	0.795456	0.311532	4.57975	2.73653	0.763047	0.325454	4.00602	3.42323	0.242126	0.784245	ECDH10B_RS26500	hypothetical protein&&-- && -
ECDH10B_RS00190	0.431696	2.19806	3.54212	0.876186	1.16783	1.65022	2.69828	1.18018	2.32399	2.26145	0.753965	2.2778	1.05415	2.24844	0.342386	2.0156	2.25715	1.58182	1.57761	1.72136	4.74719	5.04255	-0.0946014	0.885835	3.93173	5.24614	-0.448648	0.527956	4.22654	5.17255	-0.30695	0.702039	caiD	crotonobetainyl-CoA hydratase&&sp|B1IRE0|CAID_ECOLC Carnitinyl-CoA dehydratase OS=Escherichia coli (strain ATCC 8739 / DSM 1576 / NBRC 3972 / NCIMB 8545 / WDCM 00012 / Crooks) OX=481805 GN=caiD PE=3 SV=1 && PF00378:Enoyl-CoA hydratase/isomerase
ECDH10B_RS14935	2.15848	1.83171	0.393569	2.62856	0.778556	0.825112	0.770938	0.78679	0.995995	0.753816	2.63888	3.25399	1.40554	0.37474	1.36955	1.61248	0.752383	0.395456	1.18321	1.29102	2.40366	5.06142	-1.08732	0.182713	3.29878	5.26133	-0.68048	0.361774	1.98686	3.67095	-0.882269	0.381385	ygcW	SDR family oxidoreductase&&sp|P76633|YGCW_ECOLI Uncharacterized oxidoreductase YgcW OS=Escherichia coli (strain K12) OX=83333 GN=ygcW PE=3 SV=2 && PF13561:Enoyl-(Acyl carrier protein) reductase
ECDH10B_RS01165	12.7242	5.99886	2.57788	7.17377	8.9242	4.05336	3.78723	5.15347	6.52377	4.9375	6.17309	2.13137	8.05549	6.13637	5.60658	3.96065	6.16013	9.06582	7.75	1.40936	4.95904	4.01256	0.324258	0.6499	5.02309	4.18198	0.28293	0.676145	4.1811	5.45904	-0.362947	0.644136	ykfF	DUF905 family protein&&sp|P75677|YKFF_ECOLI UPF0401 protein YkfF OS=Escherichia coli (strain K12) OX=83333 GN=ykfF PE=1 SV=1 && PF06006:Bacterial protein of unknown function (DUF905)
ECDH10B_RS25880	40.3944	13.7117	3.68268	69.6881	21.8552	15.4414	25.2482	11.0432	18.6393	21.1607	24.6924	27.4033	6.57591	21.039	6.40752	7.54409	14.0803	18.5017	25.8333	24.1605	5.86334	6.50705	-0.156208	0.788032	3.08131	6.76959	-1.14626	0.0946455	4.94321	5.1876	-0.0436868	0.95596	ECDH10B_RS25880	protein YkiD&&sp|P0DPN2|YKID_ECOLI Protein YkiD OS=Escherichia coli (strain K12) OX=83333 GN=ykiD PE=1 SV=1 && -
ECDH10B_RS10690	1.83909	1.17051	2.09584	2.33293	1.65839	1.31817	0.82108	2.51389	5.30388	4.81707	3.21201	0.693127	0.748478	1.59645	1.09397	3.00537	2.0033	1.26353	2.10027	1.83332	4.49243	8.75335	-0.953511	0.133788	4.20193	9.12572	-1.13649	0.0856772	3.70929	4.02644	-0.108789	0.896796	fliP	flagellar type III secretion system pore protein FliP&&sp|P0AC06|FLIP_ECO57 Flagellar biosynthetic protein FliP OS=Escherichia coli O157:H7 OX=83334 GN=fliP PE=3 SV=1 && PF00813:FliP family
ECDH10B_RS09350	1.56546	1.66058	1.784	5.5603	2.82327	0.748026	1.74728	2.13985	0.601962	0.683391	0.341763	2.94999	1.91134	2.37811	0.310399	0.365458	0.341045	1.79255	2.50288	1.95067	4.82651	3.32746	0.500792	0.534717	3.79591	3.45205	0.111882	0.898222	5.13819	4.63395	0.156711	0.83438	ydiB	quinate/shikimate dehydrogenase&&sp|B7MVG8|YDIB_ECO81 Quinate/shikimate dehydrogenase OS=Escherichia coli O81 (strain ED1a) OX=585397 GN=ydiB PE=3 SV=1 && PF08501:Shikimate dehydrogenase substrate binding domain|PF18317:Shikimate 5'-dehydrogenase C-terminal domain
ECDH10B_RS06625	11.9757	27.1007	14.5574	72.9193	7.19935	7.62986	7.12891	18.1887	15.35	24.397	13.9439	6.01798	16.2464	6.93049	9.4982	14.9107	3.47866	21.9408	14.5882	7.95875	3.45425	4.28268	-0.299615	0.699929	3.56619	4.46082	-0.311347	0.672347	2.72263	4.84936	-0.844198	0.33262	ECDH10B_RS06625	tRNA-Tyr&&-- && -
ECDH10B_RS06150	0.860108	1.4598	0.392073	3.92785	0.775595	0.821975	1.92002	1.5676	1.32294	1.12643	0.375549	4.21411	0.700097	1.11995	2.04651	0.401587	0.749522	1.96976	0.392902	3.00092	4.08115	4.66047	-0.230973	0.772557	2.962	4.83732	-0.713136	0.386669	3.21434	2.27495	0.487284	0.626838	ycfZ	TPM domain-containing protein&&sp|P75961|YCFZ_ECOLI Inner membrane protein YcfZ OS=Escherichia coli (strain K12) OX=83333 GN=ycfZ PE=1 SV=1 && PF04536:TPM domain
ECDH10B_RS14515	17.6266	14.9582	20.0874	80.4953	11.921	12.6339	7.86957	4.01569	13.5559	19.237	23.089	9.96483	7.17372	11.4758	10.485	12.3449	3.84008	24.2204	12.0779	4.39282	2.90849	4.28163	-0.543983	0.499426	2.8171	4.45894	-0.655625	0.389497	2.24412	4.3302	-0.949905	0.304236	ECDH10B_RS14515	tRNA-Arg&&-- && -
ECDH10B_RS16830	0.422031	1.79071	1.15427	2.14143	0.380563	2.41992	1.88419	1.15376	1.29826	2.21082	1.84271	1.59057	1.03055	0.732701	2.00833	3.15275	0.735538	0.386602	1.15672	2.52423	3.25811	4.70474	-0.543548	0.471424	4.91227	4.89583	-0.00152807	0.99818	3.78471	2.87817	0.361862	0.699204	agaC	PTS galactosamine transporter subunit IIC&&sp|P42910|PTPC1_ECOLI N-acetylgalactosamine permease IIC component 1 OS=Escherichia coli (strain K12) OX=83333 GN=agaC PE=1 SV=1 && PF03609:PTS system sorbose-specific iic component
ECDH10B_RS26040	16.1578	36.5645	4.91025	60.1231	19.4268	15.4414	14.4275	9.81614	41.4207	28.2143	18.8132	12.1792	52.6073	14.026	8.54336	5.02939	14.0803	14.8013	24.6032	21.476	3.99109	5.35923	-0.428616	0.535021	4.44687	5.58546	-0.311255	0.673897	2.97392	3.85405	-0.3905	0.670904	yoeI	membrane protein YoeI&&-- && -
ECDH10B_RS17225	4.59773	3.9017	1.67667	5.59904	1.65839	7.03023	3.28432	3.35185	3.53592	2.40854	2.40901	2.07938	4.49087	2.39468	3.64656	3.43471	4.00659	4.21176	5.88076	4.58329	5.82919	3.25179	0.839749	0.219812	4.54074	3.38683	0.425985	0.552033	4.55045	4.00272	0.178298	0.828212	ECDH10B_RS17225	YhcE family protein&&sp|P45421|YHCE_ECOLI Putative uncharacterized protein YhcE OS=Escherichia coli (strain K12) OX=83333 GN=yhcE PE=5 SV=1 && -
ECDH10B_RS01250	1.95007	6.61943	2.66677	4.94743	7.03385	0.931808	2.61188	2.66559	5.99887	2.55388	5.10876	2.20486	1.58729	8.46396	4.63993	1.82099	1.69935	0.893185	1.78161	5.83184	2.99716	4.67436	-0.661116	0.404559	5.06556	4.87236	0.0610794	0.930674	3.64747	4.15351	-0.195545	0.824234	ECDH10B_RS01250	ABC transporter permease subunit&&sp|P75681|AFUB_ECOLI Putative ferric transport system permease-like protein AfuB OS=Escherichia coli (strain K12) OX=83333 GN=afuB PE=5 SV=3 && PF00528:Binding-protein-dependent transport system inner membrane component
ECDH10B_RS01150	2.13404	1.81098	3.89114	1.08283	1.92435	3.05914	1.90553	7.77883	1.6412	1.86321	5.59072	2.41287	4.34258	0.926244	1.69255	0.99639	2.78949	4.88724	2.92453	8.50936	5.13852	3.09285	0.735768	0.329455	2.22676	3.2202	-0.49901	0.58374	3.72203	2.66275	0.48553	0.610078	yafW	type IV toxin-antitoxin system antitoxin YafW&&sp|Q47684|YAFW_ECOLI Antitoxin YafW OS=Escherichia coli (strain K12) OX=83333 GN=yafW PE=1 SV=1 && PF06154:CbeA_antitoxin, type IV, cytoskeleton bundling-enhancing factor A
ECDH10B_RS08345	0.879049	0.497315	0.801413	2.97359	0.792675	1.1201	1.56984	0.801058	0.225346	1.27914	1.53528	2.87127	1.90804	1.01743	0.464794	0.54724	0.255342	1.07367	0.803109	1.16838	3.23288	5.74975	-0.848591	0.270825	4.01725	5.97036	-0.570654	0.437468	3.98089	2.69506	0.573006	0.525296	ydeM	anaerobic sulfatase maturase&&sp|P76134|YDEM_ECOLI Anaerobic sulfatase-maturating enzyme homolog YdeM OS=Escherichia coli (strain K12) OX=83333 GN=ydeM PE=3 SV=2 && PF04055:Radical SAM superfamily|PF13353:4Fe-4S single cluster domain
ECDH10B_RS05560	4.38389	2.97618	3.99671	7.11816	1.58125	2.51371	3.91445	2.39696	1.34858	1.53101	5.35958	8.59155	5.70932	3.8055	1.39078	2.45622	3.82024	3.21269	3.20413	3.49609	4.49652	5.47963	-0.294814	0.675157	4.55872	5.69152	-0.32898	0.647595	3.23271	4.69428	-0.533142	0.520253	rutC	3-aminoacrylate deaminase&&sp|C8U5H2|RUTC_ECO10 Putative aminoacrylate peracid reductase RutC OS=Escherichia coli O103:H2 (strain 12009 / EHEC) OX=585395 GN=rutC PE=3 SV=1 && PF01042:Endoribonuclease L-PSP
ECDH10B_RS08720	4.35016	3.69161	7.93193	2.20732	7.84545	4.1573	17.4795	5.94631	1.67276	7.59615	9.49706	1.63951	1.77044	3.77623	5.1753	8.12441	5.68628	13.9474	1.98718	4.3365	3.43779	2.68791	0.386689	0.666909	2.5951	2.79934	-0.0937453	0.91918	4.42949	2.66275	0.741363	0.415015	ydfA	DUF1391 family protein&&sp|P0ACW9|YDFA_ECO57 Uncharacterized protein YdfA OS=Escherichia coli O157:H7 OX=83334 GN=ydfA PE=4 SV=1 && PF07151:Protein of unknown function (DUF1391)
ECDH10B_RS21765	1.70509	3.37624	5.18167	2.88393	1.53755	1.08633	2.03001	3.62556	1.31131	2.97739	1.98532	2.14208	1.85051	2.46688	1.80312	2.12296	2.47644	4.1652	0.519263	3.96604	5.62825	4.23056	0.410784	0.551479	4.34018	4.40065	-0.0175609	0.979429	3.94335	6.53623	-0.732141	0.331958	nrfG	heme lyase NrfEFG subunit NrfG&&sp|P32712|NRFG_ECOLI Formate-dependent nitrite reductase complex subunit NrfG OS=Escherichia coli (strain K12) OX=83333 GN=nrfG PE=4 SV=1 && -
ECDH10B_RS26475	16.1578	27.4234	14.7307	131.178	5.82805	15.4414	20.1986	11.7794	9.94098	16.9286	11.2879	12.1792	7.8911	8.41559	5.12601	12.0705	8.44818	8.88081	17.7143	3.2214	3.39758	4.45279	-0.375582	0.614193	3.10528	4.63301	-0.589	0.422121	4.49654	6.5168	-0.549322	0.446674	mgtT	protein MgtT&&sp|P0DSF3|MGTT_ECOLI Protein MgtT OS=Escherichia coli (strain K12) OX=83333 GN=mgtT PE=1 SV=1 && -
ECDH10B_RS26145	7.06902	1.99962	2.14823	9.56503	12.7489	13.5112	4.20804	6.44184	5.43647	20.5729	6.17309	10.6568	11.5078	12.2727	1.86886	6.60108	8.21351	2.15853	10.7639	4.69787	3.14207	5.1845	-0.707264	0.353945	4.09781	5.3907	-0.39484	0.582213	4.24217	1.72777	1.32802	0.193425	ECDH10B_RS26145	hypothetical protein&&-- && -
ECDH10B_RS23295	6.99614	8.90553	3.18913	63.8984	3.15435	20.0579	9.37047	15.9386	18.8315	6.10824	21.3831	2.63674	19.9311	6.07311	8.32317	9.79954	12.1933	16.0221	31.9588	6.97416	5.50691	4.02901	0.467386	0.526102	3.77061	4.20312	-0.138663	0.85925	3.78391	1.9712	0.925558	0.362199	ffs	--&&-- && -
ECDH10B_RS04020	1.19687	3.04704	1.09117	5.46573	3.77744	0.571903	2.13741	1.63602	2.76138	2.08995	3.13554	1.35325	0.974209	2.07792	1.89852	2.79411	2.60746	1.64459	0.546737	0.596555	2.59421	4.47799	-0.763935	0.343375	3.8754	4.66565	-0.272473	0.698758	3.65424	3.21423	0.176786	0.847058	ybgD	fimbrial protein&&sp|P37909|YBGD_ECOLI Uncharacterized fimbrial-like protein YbgD OS=Escherichia coli (strain K12) OX=83333 GN=ybgD PE=1 SV=2 && PF00419:Fimbrial protein
ECDH10B_RS18580	0.240306	0.271903	0.292111	0.569025	0.216694	0.153102	0.0715247	0.0729954	0.431222	0.279745	0.34975	0.120757	0.326001	0.0695339	0.190592	0.1496	0.349016	0.146756	0.146365	0.159701	2.87494	4.23479	-0.542473	0.493574	2.7436	4.41434	-0.6653	0.401304	1.73483	3.63434	-1.06811	0.298441	rhsB	rhs element protein RhsB&&sp|P16917|RHSB_ECOLI Protein RhsB OS=Escherichia coli (strain K12) OX=83333 GN=rhsB PE=3 SV=4 && PF05593:RHS Repeat|PF14220:Domain of unknown function (DUF4329)|PF03527:RHS protein
ECDH10B_RS14905	5.2002	9.92915	8.29662	3.95794	2.34462	1.24241	3.48251	9.47765	0.999811	1.13506	3.40584	5.87963	5.29096	5.64264	7.21766	4.85597	4.53159	1.19091	2.37548	2.59193	2.35924	2.5071	-0.0936809	0.922192	5.2901	2.60393	1.00865	0.185776	3.44043	6.51251	-0.922382	0.246165	ygcO	ferredoxin family protein&&sp|Q46905|YGCO_ECOLI Ferredoxin-like protein YgcO OS=Escherichia coli (strain K12) OX=83333 GN=ygcO PE=3 SV=2 && -
ECDH10B_RS25585	16.9656	28.7945	20.623	120.519	20.3982	16.2135	15.1489	30.9208	30.4442	34.5625	24.6924	17.0509	27.6188	9.81819	13.4558	26.4043	19.7124	46.6242	20.6667	28.1872	5.8558	5.40607	0.118209	0.84911	4.09008	5.63006	-0.460278	0.489711	3.95495	4.24185	-0.108577	0.892939	ibsA	type I toxin-antitoxin system toxin IbsA&&-- && -
ECDH10B_RS13730	0.793714	1.01033	1.44723	10.4712	1.43145	1.51705	1.41744	1.08494	2.44164	2.77193	2.07936	2.09397	0.969082	3.10048	1.25902	1.48235	1.0375	2.54479	2.17544	1.97805	5.59696	6.76881	-0.277438	0.635683	5.1388	7.04579	-0.462638	0.439411	3.72846	2.96651	0.324212	0.714386	yfhR	alpha/beta hydrolase&&sp|P77538|YFHR_ECOLI Uncharacterized protein YfhR OS=Escherichia coli (strain K12) OX=83333 GN=yfhR PE=3 SV=4 && PF12146:Serine aminopeptidase, S33
ECDH10B_RS23285	4.35016	3.69161	7.93193	22.0732	7.84545	4.1573	9.71085	11.8926	11.7093	3.79807	17.0947	22.9532	1.77044	13.2168	6.9004	12.1866	9.47713	3.98498	1.98718	6.50475	2.89881	7.30819	-1.33896	0.0671788	4.6948	7.59981	-0.722904	0.274145	4.18263	2.66275	0.659122	0.463864	ydaF	YdaF family protein&&sp|P0ACW1|YDAF_ECO57 Uncharacterized protein YdaF OS=Escherichia coli O157:H7 OX=83334 GN=ydaF PE=4 SV=1 && PF07151:Protein of unknown function (DUF1391)
ECDH10B_RS26045	11.9057	20.2067	21.7085	36.2464	16.1038	22.7557	21.2617	32.5482	9.15617	31.1842	5.19839	26.9225	14.5362	25.8373	9.44266	22.2352	15.5624	21.8125	16.3158	5.93416	2.87978	3.46594	-0.263232	0.756091	3.62597	3.60067	-0.00925721	0.990646	4.22534	3.27026	0.358742	0.670847	ECDH10B_RS26045	type I toxin-antitoxin system Ibs family toxin&&-- && -
ECDH10B_RS05190	0.624885	3.712	4.55758	1.90244	0.563485	2.38872	2.78986	1.70833	5.76687	2.18232	1.09137	2.82612	3.05181	1.08488	0.991218	1.16704	3.8118	4.57942	2.28361	0.622923	5.20352	5.44402	-0.0687621	0.920674	3.01101	5.67107	-0.917785	0.224722	3.25745	5.14453	-0.681456	0.429054	ycbU	fimbrial protein&&sp|P75859|YCBU_ECOLI Uncharacterized fimbrial-like protein YcbU OS=Escherichia coli (strain K12) OX=83333 GN=ycbU PE=2 SV=1 && PF00419:Fimbrial protein
ECDH10B_RS08675	9.7294	3.09619	5.54383	13.5762	1.09668	3.48677	3.25783	3.32482	3.74123	4.24731	7.43426	1.83343	2.96977	7.39004	4.82286	1.13567	7.41866	3.34224	1.11111	6.06177	4.23482	4.072	0.0742225	0.921467	4.01045	4.24291	-0.0537122	0.942785	2.50251	5.48276	-1.12182	0.198405	ECDH10B_RS08675	hypothetical protein&&-- && -
ECDH10B_RS20705	1.50305	3.18876	0.68515	2.28798	1.01652	1.07731	1.3421	2.05454	1.73389	1.31229	1.31255	2.54914	0.917569	2.2833	1.1921	1.40355	0.654898	1.37687	1.0299	0.374581	2.62911	5.25498	-1.00323	0.187597	4.6181	5.46511	-0.263659	0.684056	3.96172	5.15741	-0.394215	0.62155	yihR	aldose-1-epimerase&&sp|P32139|YIHR_ECOLI Uncharacterized protein YihR OS=Escherichia coli (strain K12) OX=83333 GN=yihR PE=1 SV=1 && PF01263:Aldose 1-epimerase
ECDH10B_RS14865	2.10753	1.19232	3.8428	1.42584	0.633483	2.68546	1.88185	1.28037	1.62081	2.45341	4.9078	3.70672	2.28727	0.609826	2.2287	1.31202	3.06094	3.21768	1.28364	2.80122	4.23966	5.16913	-0.280475	0.682101	2.73654	5.37762	-0.952427	0.205453	2.52088	3.69038	-0.554891	0.563245	casB	type I-E CRISPR-associated protein Cse2/CasB&&sp|P76632|CSE2_ECOLI CRISPR system Cascade subunit CasB OS=Escherichia coli (strain K12) OX=83333 GN=casB PE=1 SV=1 && PF09485:CRISPR-associated protein Cse2 (CRISPR_cse2)
ECDH10B_RS12695	2.77556	2.35538	2.53043	2.11252	1.25142	1.98938	4.33712	1.26466	2.13457	3.02914	1.21189	2.61517	0.564802	1.20469	1.65102	5.18367	2.4187	0.635641	1.26789	0.691712	2.07442	3.70078	-0.821309	0.350179	3.71958	3.84936	-0.0844106	0.914945	3.47877	3.99842	-0.198672	0.818038	yfcQ	fimbrial protein&&sp|P76500|YFCQ_ECOLI Uncharacterized fimbrial-like protein YfcQ OS=Escherichia coli (strain K12) OX=83333 GN=yfcQ PE=2 SV=1 && PF00419:Fimbrial protein
ECDH10B_RS14870	0.449719	2.28982	1.23	1.36915	0.81106	0.21489	1.20469	0.614728	1.21051	0.785288	0.785443	0.677969	1.09816	1.17116	0.535021	1.46982	1.17569	1.44188	1.02717	0.896612	5.80322	4.4098	0.39654	0.534914	5.69372	4.59322	0.294764	0.645737	3.42889	6.36384	-0.902517	0.263846	casA	type I-E CRISPR-associated protein Cse1/CasA&&sp|Q46901|CSE1_ECOLI CRISPR system Cascade subunit CasA OS=Escherichia coli (strain K12) OX=83333 GN=casA PE=1 SV=1 && PF09481:CRISPR-associated protein Cse1 (CRISPR_cse1)
ECDH10B_RS05430	6.65319	3.76399	5.05466	3.37589	5.99946	3.17911	2.97038	1.01048	2.55834	3.87255	5.80997	5.01498	1.80515	1.92514	2.63839	11.3901	3.86518	8.12623	3.03922	6.63229	5.61465	4.45174	0.33315	0.613364	4.80572	4.63113	0.0262318	0.971455	3.20644	5.05836	-0.644429	0.44038	gfcA	threonine-rich inner membrane protein GfcA&&sp|P75885|GFCA_ECOLI Threonine-rich inner membrane protein GfcA OS=Escherichia coli (strain K12) OX=83333 GN=gfcA PE=1 SV=2 && -
ECDH10B_RS20825	1.07718	0.914112	1.9641	3.27944	0.971341	3.08828	0.961837	0.981614	2.48524	1.88095	1.88132	6.49559	3.50715	0.935066	0.854336	1.00588	1.87737	2.96027	0.984127	6.4428	3.26627	3.37468	-0.0862193	0.918428	1.74828	3.50553	-1.00982	0.286762	1.52068	1.33138	0.180215	0.894808	rhaM	L-rhamnose mutarotase&&sp|C5A069|RHAM_ECOBW L-rhamnose mutarotase OS=Escherichia coli (strain K12 / MC4100 / BW2952) OX=595496 GN=rhaM PE=3 SV=1 && PF05336:L-rhamnose mutarotase
ECDH10B_RS12110	1.04244	0.884625	0.95037	0.528942	1.88001	0.498109	1.86162	0.949949	4.00846	1.36521	3.18611	0.392879	1.27276	0.452451	0.826777	1.94686	1.81681	1.43239	1.90476	4.15664	5.12008	4.94381	0.0458049	0.948702	2.58458	5.1582	-1.00465	0.22325	2.69232	1.99921	0.441604	0.680164	atoA	acetate CoA-transferase subunit beta&&sp|P76459|ATOA_ECOLI Acetate CoA-transferase subunit beta OS=Escherichia coli (strain K12) OX=83333 GN=atoA PE=1 SV=1 && PF01144:Coenzyme A transferase
ECDH10B_RS12195	5.5854	3.55488	7.63816	9.91929	1.25915	2.66888	3.74048	1.27246	1.07387	3.65741	2.43875	4.21011	7.95604	6.06061	4.42989	1.30392	2.43363	8.9539	2.55144	4.17589	3.73288	2.32439	0.678476	0.433219	4.22513	2.41542	0.817939	0.322898	1.74837	4.35821	-1.31802	0.184135	ECDH10B_RS12195	LysR family transcriptional regulator&&sp|P45505|YFAH_ECOLI Putative protein YfaH OS=Escherichia coli (strain K12) OX=83333 GN=yfaH PE=5 SV=1 && -
ECDH10B_RS18140	1.25671	2.13293	1.14572	2.55068	2.26646	2.40199	1.12214	3.43565	2.41621	4.9375	2.19488	4.73637	1.53438	3.27273	1.99345	4.10734	4.38054	4.02925	2.87037	3.7583	6.87419	6.48675	0.0815755	0.885834	5.20112	6.74363	-0.396366	0.516519	3.97292	2.60672	0.594995	0.514577	hofN	DNA utilization protein HofN&&sp|P64634|HOFN_ECOLI DNA utilization protein HofN OS=Escherichia coli (strain K12) OX=83333 GN=hofN PE=4 SV=1 && PF05137:Fimbrial assembly protein (PilN)
ECDH10B_RS16065	2.44814	1.66202	0.892772	1.49065	2.20759	2.3396	2.62319	1.33856	2.25931	2.13744	0.427573	2.95254	1.9927	1.27509	1.165	0.457218	0.853352	1.7941	0.894661	0.976182	2.65298	4.53374	-0.789475	0.326298	2.98318	4.7138	-0.659749	0.393436	4.72229	3.69896	0.361723	0.653392	yghT	dTMP kinase&&sp|Q46844|YGHT_ECOLI Uncharacterized ATP-binding protein YghT OS=Escherichia coli (strain K12) OX=83333 GN=yghT PE=4 SV=1 && -
ECDH10B_RS01100	1.95007	2.7581	1.77785	3.95794	1.17231	3.72723	2.32167	0.592353	1.99962	2.27011	2.8382	0.489969	1.58729	3.94985	1.03109	4.85597	3.39869	1.19091	4.75096	5.18386	6.40018	3.35461	0.949289	0.180391	5.27115	3.49641	0.591663	0.42875	3.28742	3.60633	-0.152251	0.866827	prfH	peptide chain release factor H&&sp|P28369|RFH_ECOLI Putative peptide chain release factor homolog OS=Escherichia coli (strain K12) OX=83333 GN=prfH PE=5 SV=2 && PF00472:RF-1 domain
ECDH10B_RS19910	0.810783	0.344021	1.10877	6.17099	3.29003	0.774837	1.44793	0.369425	1.87061	0.353942	1.06204	0.611145	1.3199	0.351906	0.964573	1.89278	0.353269	0.37136	1.11111	0.808236	1.86817	2.76433	-0.577912	0.557255	3.34419	2.88232	0.19905	0.814806	3.90513	2.02723	0.967615	0.346923	bglG	transcriptional antiterminator BglG&&sp|P11989|BGLG_ECOLI Cryptic beta-glucoside bgl operon antiterminator OS=Escherichia coli (strain K12) OX=83333 GN=bglG PE=1 SV=1 && PF03123:CAT RNA binding domain|PF00874:PRD domain
ECDH10B_RS07610	3.4274	0.969513	5.20784	5.79699	7.21147	3.27545	7.14091	3.12332	3.51449	2.99242	4.98835	7.75042	0.929927	3.96695	2.71834	3.20052	3.98231	2.09312	1.04377	3.41664	2.64814	4.81436	-0.871195	0.266203	2.83467	5.00521	-0.842203	0.265755	4.91847	3.05485	0.708331	0.409568	ydaS	toxin YdaS&&sp|P76063|YDAS_ECOLI Uncharacterized protein YdaS OS=Escherichia coli (strain K12) OX=83333 GN=ydaS PE=3 SV=1 && PF15943:Putative antitoxin of bacterial toxin-antitoxin system, YdaS/YdaT
ECDH10B_RS19145	0.511784	0.868613	0.933169	1.5581	0.922994	2.44547	1.82792	0.466378	1.96795	0.893665	2.68152	3.08614	2.49944	0.888524	1.21772	0.955813	2.6759	2.3441	1.40272	4.59159	6.17536	4.82696	0.337812	0.599482	3.24672	5.02153	-0.62397	0.395177	3.0238	1.63513	0.867498	0.433839	ulaD	3-keto-L-gulonate-6-phosphate decarboxylase UlaD&&sp|P37678|SGBH_ECOLI 3-keto-L-gulonate-6-phosphate decarboxylase SgbH OS=Escherichia coli (strain K12) OX=83333 GN=sgbH PE=1 SV=1 && PF00215:Orotidine 5'-phosphate decarboxylase / HUMPS family
ECDH10B_RS06805	2.28493	3.87805	11.4572	5.79699	9.27189	4.36726	4.08052	7.28774	3.51449	4.98737	8.97904	3.44463	0.929927	0.991736	2.71834	4.26737	2.98673	3.13968	5.21886	1.13888	3.13664	5.25098	-0.718425	0.333427	2.33475	5.46825	-1.23341	0.120574	5.90393	5.59266	0.0776378	0.915026	ECDH10B_RS06805	hypothetical protein&&sp|P06154|REGN_BPPH8 Probable regulatory protein N OS=Enterobacteria phage phi80 OX=10713 GN=N PE=4 SV=1 && -
ECDH10B_RS04010	3.7236	3.15989	0.848684	3.77878	1.25915	0.889627	2.90926	2.12077	1.07387	1.21914	2.84521	1.75421	2.65201	1.21212	1.47663	1.30392	0.811211	0.852752	0.42524	0.927975	1.86198	4.24211	-1.18495	0.175538	4.26668	4.41509	-0.0323432	0.963154	4.1898	6.00622	-0.511087	0.507501	ybgP	molecular chaperone&&sp|P75749|YBGP_ECOLI Uncharacterized fimbrial chaperone YbgP OS=Escherichia coli (strain K12) OX=83333 GN=ybgP PE=3 SV=1 && PF00345:Pili and flagellar-assembly chaperone, PapD N-terminal domain|PF02753:Pili assembly chaperone PapD, C-terminal domain
ECDH10B_RS12905	12.2939	6.25968	3.36245	8.73329	2.21719	1.17489	12.0752	6.72192	5.67284	6.44021	5.3679	4.63341	5.00341	1.06719	1.95011	2.29603	2.14266	1.12619	1.12319	3.6766	1.88177	5.14921	-1.46406	0.0778105	2.50788	5.36054	-1.08187	0.152633	4.91517	6.45865	-0.376501	0.630815	ypdI	colanic acid biosynthesis lipoprotein YpdI&&sp|O32528|YPDI_ECOLI Uncharacterized lipoprotein YpdI OS=Escherichia coli (strain K12) OX=83333 GN=ypdI PE=3 SV=1 && -
ECDH10B_RS01435	5.95286	1.26292	2.71356	37.7567	1.34198	4.2667	1.32885	4.06853	3.43356	9.09539	5.19839	5.60886	6.05676	18.0861	2.36066	4.1691	7.78122	9.54297	6.79825	4.45062	5.5184	4.47866	0.315607	0.629755	6.17354	4.65865	0.407201	0.558204	2.0112	2.42362	-0.25204	0.823042	ykgL	protein YkgL&&sp|P56257|YKGL_ECOLI Uncharacterized protein YkgL OS=Escherichia coli (strain K12) OX=83333 GN=ykgL PE=4 SV=1 && -
ECDH10B_RS26150	12.5671	21.3293	40.1003	172.171	11.3323	6.00498	11.2214	34.3565	43.4918	27.4305	38.4103	28.4182	20.4584	21.8182	24.9181	17.6029	27.3784	63.3169	51.6667	18.7915	7.37162	6.2852	0.234082	0.684042	4.03442	6.54611	-0.692239	0.270722	2.70426	4.26558	-0.657024	0.478169	ECDH10B_RS26150	hypothetical protein&&-- && -
ECDH10B_RS24360	13.1517	13.3928	23.9803	66.7328	9.48752	20.1097	11.7434	16.7787	2.02287	4.59302	6.89089	21.8093	8.56398	2.2833	10.4308	4.91243	9.16857	4.81904	2.4031	5.24414	2.36332	3.82261	-0.705073	0.436551	2.97226	3.96618	-0.419899	0.622795	6.00965	6.96064	-0.218492	0.739218	ECDH10B_RS24360	transposase domain-containing protein&&sp|Q8X8U4|YOEF_ECO57 Uncharacterized protein YoeF OS=Escherichia coli O157:H7 OX=83334 GN=yoeF PE=4 SV=1 && PF13817:IS66 C-terminal element
ECDH10B_RS06830	3.12443	2.65143	2.27879	0.634146	3.38091	1.79154	3.34783	2.84722	3.84458	0.54558	4.3655	3.76816	1.5259	1.08488	4.95609	0.583521	1.08908	1.14486	0.570902	0.622923	1.57716	5.74947	-1.86458	0.0350974	3.88729	5.98624	-0.600179	0.420698	4.92444	4.66626	0.0865341	0.90735	ECDH10B_RS06830	toxin YdaT domain-containing protein&&sp|P14820|RPC2_BPPH8 Regulatory protein CII OS=Enterobacteria phage phi80 OX=10713 GN=CII PE=4 SV=1 && PF06254:Putative bacterial toxin ydaT
ECDH10B_RS25825	6.40213	3.62195	9.72784	10.8283	1.92435	4.07886	1.90553	3.88941	3.2824	11.1792	1.86357	3.21716	3.47407	3.70498	8.46276	9.9639	13.0176	5.86468	17.5472	6.38202	5.75274	2.61201	1.1613	0.134349	3.59042	2.71728	0.408529	0.631362	1.50231	3.35861	-1.16183	0.287602	yabQ	protein YabQ&&-- && -
ECDH10B_RS26710	9.42535	11.9977	2.14823	4.78252	12.7489	11.2593	10.5201	8.58912	3.62432	12.3437	6.17309	7.10456	7.6719	4.09091	7.47544	8.80144	2.05338	4.31706	2.15278	2.34894	1.32649	3.54289	-1.41088	0.157305	3.55913	3.68462	-0.0416185	0.956306	4.96078	3.61062	0.452283	0.575438	ypaB	protein YpaB&&sp|A0A385XJK5|YPAB_ECOLI Protein YpaB OS=Escherichia coli (strain K12) OX=83333 GN=ypaB PE=4 SV=1 && -
ECDH10B_RS12700	5.29143	3.36778	6.03013	0.67123	0.596437	5.68893	5.31541	1.20549	2.0347	3.46491	4.62079	5.98278	2.69189	3.44498	5.24592	1.23529	5.18748	1.81771	1.20858	2.6374	4.71229	6.95499	-0.55547	0.387432	5.69535	7.23024	-0.329449	0.581925	5.31296	8.05288	-0.606384	0.397008	yfcR	fimbrial protein&&sp|P76501|YFCR_ECOLI Uncharacterized fimbrial-like protein YfcR OS=Escherichia coli (strain K12) OX=83333 GN=yfcR PE=2 SV=1 && PF00419:Fimbrial protein
ECDH10B_RS08150	1.48172	2.51481	1.62102	5.11249	1.33612	1.69923	1.32305	2.43046	0.227905	1.5524	1.03514	2.6805	0.482425	1.02898	2.58539	2.76727	1.80769	1.62879	2.43668	1.77247	7.40227	5.28047	0.479664	0.44136	6.93101	5.48188	0.323783	0.63531	6.2118	6.84857	-0.151767	0.814484	ECDH10B_RS08150	ISAs1 family transposase&&sp|P76119|YNCI_ECOLI Putative transposase YncI OS=Escherichia coli (strain K12) OX=83333 GN=yncI PE=3 SV=3 && PF13808:DDE_Tnp_1-associated|PF01609:Transposase DDE domain
ECDH10B_RS13875	25.1343	42.6586	19.0954	46.7624	11.3323	48.0399	18.7024	11.4522	19.3297	36.5741	25.6069	41.0485	23.8681	10.9091	16.6121	39.1175	29.2036	11.5122	26.7901	41.7589	7.47524	8.3534	-0.168017	0.755113	6.47024	8.68501	-0.441558	0.423738	5.84424	7.48839	-0.380851	0.58255	shoB	type I toxin-antitoxin system toxin ShoB&&-- && -
ECDH10B_RS20800	0.642638	1.36338	2.05059	3.58689	0.86924	2.45658	1.72147	1.46405	2.47112	1.4027	1.12238	0.726602	1.30771	2.78926	1.27422	1.2002	1.68004	0.883035	2.34849	1.60155	5.81076	5.11112	0.185137	0.773218	6.12041	5.32745	0.196839	0.754904	5.52591	4.56933	0.256244	0.732805	yiiG	YiiG family protein&&sp|P32151|YIIG_ECOLI Uncharacterized protein YiiG OS=Escherichia coli (strain K12) OX=83333 GN=yiiG PE=4 SV=1 && PF12889:Protein of unknown function (DUF3829)
ECDH10B_RS07665	10.9962	3.99924	5.72862	9.56503	4.24962	7.50623	12.6241	4.29456	8.45674	5.48611	8.23079	5.92046	3.83595	10.9091	4.98363	8.80144	5.47567	8.63412	2.87037	7.82979	4.53883	5.12719	-0.181379	0.784964	5.44069	5.33971	0.0137969	0.982512	4.98148	4.78691	0.0741883	0.923604	ECDH10B_RS07665	Ail/Lom family outer membrane beta-barrel protein&&sp|P77184|LOMR_ECOLI Putative protein LomR OS=Escherichia coli (strain K12) OX=83333 GN=lomR PE=5 SV=4 && PF06316:Enterobacterial Ail/Lom protein
ECDH10B_RS26435	23.673	4.46427	33.5724	26.6931	23.7188	12.5686	32.8814	7.19089	16.183	16.0756	27.5636	13.8787	25.6919	27.3996	16.6893	7.36865	6.87643	12.0476	28.8372	15.7324	6.91739	8.03243	-0.210017	0.70948	8.76654	8.36471	0.0867082	0.867747	7.88198	8.52903	-0.0974439	0.884059	ymiD	protein YmiD&&sp|P0DSF0|YMID_ECOLI Protein YmiD OS=Escherichia coli (strain K12) OX=83333 GN=ymiD PE=1 SV=1 && -
ECDH10B_RS01400	7.19754	9.59818	1.87482	18.7822	5.56313	4.91317	9.18117	5.62197	4.74456	6.28409	2.69371	5.4253	5.02161	7.1405	2.44651	11.5219	4.4801	4.70952	3.75758	5.12495	5.04636	5.32037	-0.0829576	0.895862	7.62002	5.53461	0.435805	0.467809	6.67958	6.55341	0.0230707	0.972541	ykgJ	YkgJ family cysteine cluster protein&&sp|P0AAM0|YKGJ_ECO57 Uncharacterized protein YkgJ OS=Escherichia coli O157:H7 OX=83334 GN=ykgJ PE=4 SV=1 && PF03692:Putative zinc- or iron-chelating domain
ECDH10B_RS10835	13.3939	26.5213	16.2813	45.308	28.1817	89.6007	43.8522	20.3427	48.0699	42.8783	46.7855	40.3838	54.5109	31.0048	42.492	50.0292	38.9061	36.8086	32.6316	35.6049	9.25806	11.4257	-0.30157	0.501222	11.9264	11.8951	0.00529881	0.989879	11.1369	4.54561	1.26877	0.0583875	ECDH10B_RS10835	tRNA-Asn&&-- && -
ECDH10B_RS11270	1.48821	1.26292	2.71356	7.8534	0.805191	1.13779	1.86039	1.62741	0.915617	0.779605	3.63887	1.34613	1.45362	1.03349	1.4164	1.66764	1.55624	0.817969	1.08772	1.78025	5.05179	6.44151	-0.339994	0.605893	5.59905	6.70804	-0.247772	0.693297	4.96231	6.65689	-0.421947	0.545826	wza	polysaccharide export protein Wza&&sp|P0A931|WZA_ECO57 Putative polysaccharide export protein wza OS=Escherichia coli O157:H7 OX=83334 GN=wza PE=3 SV=1 && PF10531:SLBB domain|PF02563:Polysaccharide biosynthesis/export protein|PF18412:Outer-membrane lipoprotein Wza C-terminal domain
ECDH10B_RS16205	7.89099	3.3482	1.19901	13.3466	4.74376	8.798	8.22035	3.59545	6.06862	2.29651	8.03937	8.922	4.28199	9.1332	4.17234	8.59676	8.0225	4.81904	7.2093	5.24414	5.51975	5.51463	-0.00181003	0.997708	5.96458	5.73756	0.0330893	0.957431	5.25631	3.42752	0.635862	0.444153	yqhH	lipoprotein YqhH&&sp|P65298|YQHH_ECOLI Uncharacterized lipoprotein YqhH OS=Escherichia coli (strain K12) OX=83333 GN=yqhH PE=3 SV=1 && PF04728:Lipoprotein leucine-zipper
ECDH10B_RS05545	4.11288	4.07195	2.49976	2.78255	2.4725	5.8958	1.83623	1.87399	0.527173	1.19697	0.598603	1.03339	2.78978	0.595042	3.80568	4.48073	2.38939	3.13968	6.26263	2.04998	5.79172	1.39736	2.05518	0.0190111	5.09206	1.45289	1.80689	0.0461137	4.80094	5.63785	-0.24315	0.743646	rutF	pyrimidine utilization flavin reductase protein F&&sp|C4ZQD5|RUTF_ECOBW FMN reductase (NADH) RutF OS=Escherichia coli (strain K12 / MC4100 / BW2952) OX=595496 GN=rutF PE=3 SV=1 && PF01613:Flavin reductase like domain
ECDH10B_RS08600	1.76175	1.19603	2.56985	1.07271	2.2241	0.673456	1.5731	1.60544	1.08391	0.307632	0.307693	0.531182	0.8604	1.52931	2.23564	1.64513	0.307047	0.645542	1.60955	0.351243	2.37027	1.81596	0.370297	0.719006	5.32139	1.89196	1.4704	0.072266	4.65404	5.68959	-0.276075	0.707639	stfQ	phage tail protein&&sp|P77515|STFQ_ECOLI Prophage side tail fiber protein homolog StfQ OS=Escherichia coli (strain K12) OX=83333 GN=stfQ PE=3 SV=1 && PF07484:Phage Tail Collar Domain
ECDH10B_RS02375	5.24035	1.85293	4.37941	0.886335	3.54408	4.59068	2.3396	2.38771	0.671688	2.28764	0.762698	2.30418	0.71091	5.68621	2.42447	4.48568	1.90274	2.00018	4.78765	0.870648	6.27947	3.93138	0.6783	0.334816	9.13311	4.08435	1.14317	0.0862042	7.99537	9.53722	-0.243928	0.67572	hyi	hydroxypyruvate isomerase&&sp|P30147|HYI_ECOLI Hydroxypyruvate isomerase OS=Escherichia coli (strain K12) OX=83333 GN=hyi PE=1 SV=1 && PF01261:Xylose isomerase-like TIM barrel
ECDH10B_RS24165	4.43546	2.82299	6.0656	5.62649	2.99973	4.23881	8.91113	2.02097	5.96946	8.71323	9.68328	6.68664	1.80515	3.85027	7.03571	6.21278	2.89889	8.12623	5.06536	2.21076	4.74659	8.01598	-0.745026	0.215839	5.09939	8.34358	-0.706571	0.222615	4.4726	4.35821	0.0430196	0.957741	ydfV	protein YdfV&&sp|P76163|YDFV_ECOLI Uncharacterized protein YdfV OS=Escherichia coli (strain K12) OX=83333 GN=ydfV PE=4 SV=1 && -
ECDH10B_RS22695	1.3505	2.57862	1.84684	1.02788	3.0445	3.22656	3.61765	1.53835	3.63513	2.94776	2.35867	3.56288	3.57259	3.22388	2.40999	1.89165	3.23637	3.71138	1.85075	3.70221	10.6364	10.5967	-0.00463634	0.991824	9.82804	11.0276	-0.167682	0.709444	9.19932	6.18074	0.559232	0.358377	argF	ornithine carbamoyltransferase&&sp|P04391|OTC1_ECOLI Ornithine carbamoyltransferase subunit I OS=Escherichia coli (strain K12) OX=83333 GN=argI PE=1 SV=3 && PF02729:Aspartate/ornithine carbamoyltransferase, carbamoyl-P binding domain|PF00185:Aspartate/ornithine carbamoyltransferase, Asp/Orn binding domain
ECDH10B_RS14920	5.65521	1.47664	0.793193	3.5317	3.53045	2.07865	1.94217	4.36063	4.68373	3.03846	1.51953	4.91854	2.47861	3.02098	1.7251	4.46842	3.03268	3.58648	1.58974	6.0711	9.42184	9.30616	-0.0068404	0.989522	8.0531	9.68111	-0.296653	0.567133	7.39424	6.61161	0.191835	0.781618	ygcR	electron transfer flavoprotein subunit beta/FixA family protein&&sp|Q46908|YGCR_ECOLI Putative electron transfer flavoprotein subunit YgcR OS=Escherichia coli (strain K12) OX=83333 GN=ygcR PE=3 SV=2 && PF01012:Electron transfer flavoprotein domain
ECDH10B_RS12815	8.41271	3.96619	5.11315	5.69159	5.0574	3.57321	5.84256	5.11088	5.75098	8.16115	6.53021	7.04584	6.84765	4.86852	3.70683	3.49148	3.25825	4.28138	4.26997	5.59086	5.34145	8.40937	-0.659757	0.237466	6.05011	8.75	-0.524371	0.325235	5.67898	6.78613	-0.239452	0.718266	yfdP	protein YfdP&&sp|P76512|YFDP_ECOLI Uncharacterized protein YfdP OS=Escherichia coli (strain K12) OX=83333 GN=yfdP PE=4 SV=2 && -
ECDH10B_RS22070	1.27083	1.72552	0.926878	2.06347	1.60435	1.45739	1.3617	1.3897	2.34562	1.10955	0.665861	1.72425	1.03441	0.882534	2.21743	1.42405	0.442976	1.62981	1.62547	2.53368	7.03132	6.58453	0.0668948	0.911872	6.53485	6.85445	-0.0783227	0.893696	6.19946	5.57752	0.146102	0.82772	cadB	cadaverine/lysine antiporter&&sp|P0AAF0|CADB_ECO57 Probable cadaverine/lysine antiporter OS=Escherichia coli O157:H7 OX=83334 GN=cadB PE=3 SV=1 && PF13520:Amino acid permease
ECDH10B_RS17805	3.3266	3.95219	3.63936	1.35036	2.99973	5.08658	3.56445	2.42516	5.11668	5.80882	3.48598	3.51049	3.79082	3.46524	3.69375	3.72767	2.89889	4.26627	2.43137	3.97938	5.86123	7.70948	-0.398073	0.479512	6.59823	8.02653	-0.279999	0.59734	5.75843	5.93731	-0.0533745	0.937302	gspH	type II secretion system minor pseudopilin GspH&&sp|P41443|GSPH_ECOLI Type II secretion system protein H OS=Escherichia coli (strain K12) OX=83333 GN=gspH PE=1 SV=1 && PF07963:Prokaryotic N-terminal methylation motif|PF12019:Type II transport protein GspH
ECDH10B_RS22660	17.594	14.9305	22.9145	30.6081	22.6646	14.412	11.2214	18.3235	15.4637	13.1667	24.1436	13.2618	20.4584	17.4546	15.9476	9.3882	30.6638	9.20973	22.963	20.0443	9.4575	7.53237	0.340749	0.513319	7.52072	7.84389	-0.0434152	0.934295	7.16098	7.99256	-0.152791	0.799266	pyrL	pyr operon leader peptide&&sp|P0AD85|LPPY_ECO57 pyr operon leader peptide OS=Escherichia coli O157:H7 OX=83334 GN=pyrL PE=4 SV=1 && PF08052:PyrBI operon leader peptide
ECDH10B_RS22205	6.4631	5.48467	11.7846	24.0492	2.91402	3.08828	3.84735	8.83452	7.45573	4.70238	9.40661	7.30754	4.38394	2.8052	9.39769	3.01764	5.63212	4.93378	4.92064	5.369	5.55798	7.68151	-0.466426	0.410546	5.43114	7.99712	-0.537331	0.35778	4.69749	7.98826	-0.761893	0.271505	yjeN	protein YjeN&&sp|P39283|YJEN_ECOLI Uncharacterized protein YjeN OS=Escherichia coli (strain K12) OX=83333 GN=yjeN PE=4 SV=1 && -
ECDH10B_RS16835	1.7137	1.45427	4.68705	0.869548	3.86329	1.63772	1.53019	1.95207	1.9769	1.12216	2.99301	1.93761	1.39489	2.97521	2.71834	2.40039	0.373341	1.56984	1.56566	1.28124	3.20901	5.37425	-0.749489	0.30348	6.62632	5.59584	0.244269	0.679581	5.6523	6.65259	-0.228219	0.745114	agaD	PTS galactosamine transporter subunit IID&&sp|P42911|PTPD_ECOLI N-acetylgalactosamine permease IID component OS=Escherichia coli (strain K12) OX=83333 GN=agaD PE=3 SV=1 && PF03613:PTS system mannose/fructose/sorbose family IID component
ECDH10B_RS12375	4.18905	1.18496	1.27303	1.06278	2.20351	1.33444	1.24683	2.86304	2.41621	1.52392	2.13391	1.05253	1.98901	0.606061	1.10747	3.58577	2.12943	0.959346	1.27572	2.78393	5.8721	5.85824	0.00172735	0.997765	6.2553	6.10441	0.022805	0.971009	5.91667	6.91107	-0.197458	0.775888	yfbL	M28 family metallopeptidase&&sp|P76482|YFBL_ECOLI Uncharacterized protein YfbL OS=Escherichia coli (strain K12) OX=83333 GN=yfbL PE=4 SV=2 && PF04389:Peptidase family M28
ECDH10B_RS08680	10.7718	5.7132	12.2756	16.3972	10.9276	15.4414	9.61837	6.13509	4.14207	7.05357	17.6374	8.11949	5.47993	11.6883	13.883	8.80144	7.04015	8.63412	14.7619	9.39575	8.48428	7.86474	0.123036	0.822498	8.84949	8.18658	0.129218	0.811374	8.50506	7.74913	0.139183	0.815368	rem	protein Rem&&sp|P07010|REM_ECOLI Uncharacterized protein Rem OS=Escherichia coli (strain K12) OX=83333 GN=rem PE=4 SV=1 && -
ECDH10B_RS01565	3.53451	0.33327	1.43215	1.99272	1.0624	1.50125	1.75335	2.14728	1.20811	1.37153	1.02885	2.07216	3.19662	1.36364	1.55738	0.733453	0.684459	1.43902	0.358796	0.782979	2.39203	4.13159	-0.7998	0.331666	5.20994	4.29587	0.283262	0.677193	4.471	4.90757	-0.104108	0.897916	yahE	DUF2877 domain-containing protein&&sp|P77297|YAHE_ECOLI Uncharacterized protein YahE OS=Escherichia coli (strain K12) OX=83333 GN=yahE PE=4 SV=1 && PF11392:Protein of unknown function (DUF2877)
ECDH10B_RS13310	2.43235	3.78423	2.21753	0.411399	1.82779	2.71193	4.34378	1.4777	2.18238	1.06183	2.8321	3.36129	0.989922	2.81525	2.25067	3.78557	4.5925	2.59952	2.22222	2.82883	8.67332	6.66389	0.376197	0.489334	7.27232	6.93245	0.0457304	0.936449	6.96874	7.51641	-0.119246	0.850544	eutJ	ethanolamine utilization protein EutJ&&sp|P77277|EUTJ_ECOLI Ethanolamine utilization protein EutJ OS=Escherichia coli (strain K12) OX=83333 GN=eutJ PE=3 SV=1 && PF14450:Cell division protein FtsA
ECDH10B_RS12890	2.20203	0.679517	2.19006	3.45357	1.08309	1.14786	1.60874	1.09454	0.769766	1.39823	1.57332	1.35804	1.1406	1.56396	1.5877	0.934666	1.04668	0.733518	1.64602	1.39689	6.90636	7.28493	-0.0729271	0.89506	7.8053	7.57888	0.0550359	0.916045	6.69755	9.20116	-0.443511	0.469111	oxc	oxalyl-CoA decarboxylase&&sp|P0AFI1|OXC_ECO57 Oxalyl-CoA decarboxylase OS=Escherichia coli O157:H7 OX=83334 GN=oxc PE=3 SV=1 && PF02776:Thiamine pyrophosphate enzyme, N-terminal TPP binding domain|PF02775:Thiamine pyrophosphate enzyme, C-terminal TPP binding domain|PF00205:Thiamine pyrophosphate enzyme, central domain
ECDH10B_RS13470	3.57925	3.34114	1.30526	1.81615	0.322756	2.39439	0.958793	3.58786	1.92685	1.875	1.87537	1.07917	2.03937	1.55351	1.13551	2.00539	0.935716	2.29515	1.30802	2.4976	5.64471	5.40992	0.0575535	0.926818	5.63074	5.63487	0.000687805	0.999093	5.51908	8.30919	-0.595112	0.401993	hyfC	hydrogenase 4 subunit HyfC&&sp|P77858|HYFC_ECOLI Hydrogenase-4 component C OS=Escherichia coli (strain K12) OX=83333 GN=hyfC PE=1 SV=1 && PF00146:NADH dehydrogenase
ECDH10B_RS12145	5.98148	2.30725	7.43619	8.27743	1.96136	4.67696	1.45663	3.96421	3.34552	1.42428	1.89941	3.27903	3.98349	3.77623	3.4502	1.52333	0.947713	3.48686	2.98077	3.25237	5.63111	5.23786	0.0816139	0.898844	6.99683	5.45097	0.354849	0.548232	6.02722	10.5002	-0.79934	0.205064	yfaT	DUF1175 domain-containing protein&&sp|P76466|YFAT_ECOLI Uncharacterized protein YfaT OS=Escherichia coli (strain K12) OX=83333 GN=yfaT PE=3 SV=2 && PF06672:Protein of unknown function (DUF1175)
ECDH10B_RS21920	2.58033	0.7299	4.70487	2.61856	0.775595	1.23296	4.22404	1.5676	1.65368	4.13023	2.62884	1.94497	3.50049	1.49326	1.36434	0.803173	2.62333	1.18186	1.17871	1.71481	4.47189	6.88489	-0.606054	0.338752	4.97422	7.16471	-0.500098	0.422987	4.95191	6.77324	-0.441529	0.567635	phnC	phosphonate ABC transporter ATP-binding protein&&sp|P16677|PHNC_ECOLI Phosphonates import ATP-binding protein PhnC OS=Escherichia coli (strain K12) OX=83333 GN=phnC PE=3 SV=2 && PF00005:ABC transporter
ECDH10B_RS02330	1.83909	3.9017	1.67667	11.1981	2.48758	4.39389	9.03188	0.837963	2.12155	6.42276	4.01502	5.54502	5.23935	2.39468	2.18793	8.58677	4.80791	3.36941	5.04065	1.83332	4.69944	5.61917	-0.243567	0.710119	5.99881	5.84203	0.0236963	0.97021	4.98228	2.91048	0.757286	0.401503	ybbC	YbbC/YhhH family protein&&sp|P33668|YBBC_ECOLI Uncharacterized protein YbbC OS=Escherichia coli (strain K12) OX=83333 GN=ybbC PE=2 SV=1 && PF15631:NTF2 fold immunity protein
ECDH10B_RS14585	7.29705	2.32214	4.98944	1.8513	2.46752	6.97353	4.88675	4.98723	4.20888	6.37096	9.55833	6.87538	3.71221	10.2933	2.89372	0.851752	5.56399	2.50668	5	8.18339	6.67881	8.47651	-0.343606	0.531136	5.82238	8.82055	-0.590909	0.32975	5.77116	5.81454	0.0011605	0.998691	srlB	PTS glucitol/sorbitol transporter subunit IIA&&sp|P05706|PTHA_ECOLI PTS system glucitol/sorbitol-specific EIIA component OS=Escherichia coli (strain K12) OX=83333 GN=srlB PE=1 SV=1 && PF03829:PTS system glucitol/sorbitol-specific IIA component
ECDH10B_RS16375	3.82324	1.35186	1.74279	3.23325	1.14919	0.913434	2.2759	1.45168	0.980097	0.278169	2.50401	1.44092	0.777995	1.65941	1.51615	2.38011	1.94348	0.875572	0.29108	2.22322	4.80445	4.68552	0.0348449	0.96249	5.95367	4.87793	0.280173	0.674844	4.93798	7.87837	-0.653579	0.341274	yqiI	fimbrial protein&&sp|P76656|YQII_ECOLI Uncharacterized protein YqiI OS=Escherichia coli (strain K12) OX=83333 GN=yqiI PE=3 SV=1 && -
ECDH10B_RS01185	2.06395	2.45209	3.76333	1.25672	1.86115	4.33937	2.58011	1.1285	3.49204	1.4416	3.60472	4.35608	2.01597	3.58328	1.96435	3.08372	1.07915	3.40323	2.6399	2.88045	6.9576	8.94529	-0.378323	0.487617	7.72338	9.30808	-0.288496	0.574762	6.54971	7.26439	-0.161438	0.805207	yafZ	DUF932 domain-containing protein&&sp|P77206|YAFZ_ECOLI UPF0380 protein YafZ OS=Escherichia coli (strain K12) OX=83333 GN=yafZ PE=3 SV=2 && PF06067:Domain of unknown function (DUF932)
ECDH10B_RS26580	31.6692	30.7142	37.1215	32.1385	24.4778	38.9123	12.1191	37.105	17.3967	39.5	39.5078	37.5121	25.7776	43.2	10.7646	42.2469	19.7124	70.4544	20.6667	9.01992	7.63319	8.46006	-0.139619	0.812387	8.0816	8.79941	-0.13456	0.800662	6.75026	7.96454	-0.243168	0.695419	ysdE	protein YsdE&&sp|P0DSH6|YSDE_ECOLI Protein YsdE OS=Escherichia coli (strain K12) OX=83333 GN=ysdE PE=1 SV=1 && -
ECDH10B_RS16520	8.15166	5.1882	5.57379	5.17029	9.18836	5.84269	10.0083	2.78566	4.70181	7.11711	6.2287	9.98478	8.29394	10.6143	4.84893	1.90301	11.5433	5.60051	8.37838	9.14181	9.76076	7.85719	0.310467	0.534361	7.52844	8.169	-0.114526	0.835508	7.40864	6.7258	0.151289	0.813538	ygjH	tRNA-binding protein&&sp|P42589|YGJH_ECOLI tRNA-binding protein YgjH OS=Escherichia coli (strain K12) OX=83333 GN=ygjH PE=1 SV=1 && PF01588:Putative tRNA binding domain
ECDH10B_RS26755	15.7089	18.6631	17.1859	9.56503	16.9985	6.00498	19.6375	5.72608	14.4973	5.48611	19.2052	18.9455	10.2292	27.2728	4.98363	11.7353	13.6892	20.1463	14.3519	25.0553	6.69181	5.30115	0.322061	0.595525	5.17049	5.51671	-0.110667	0.868901	4.1707	5.93731	-0.504606	0.502427	ECDH10B_RS26755	hypothetical protein&&-- && -
ECDH10B_RS05850	5.51728	2.34102	11.3175	34.994	3.73137	17.1362	9.85296	8.79861	11.6685	13.2469	21.6811	3.11907	5.61358	13.1707	9.8457	7.72809	7.21186	2.52706	8.82114	5.49995	4.99997	10.3493	-1.03063	0.0918898	7.88586	10.7873	-0.436143	0.421265	7.82587	5.04977	0.632609	0.375941	dinI	DNA damage-inducible protein I&&sp|P0ABR3|DINI_ECO57 DNA damage-inducible protein I OS=Escherichia coli O157:H7 OX=83334 GN=dinI PE=3 SV=1 && PF06183:DinI-like family
ECDH10B_RS07625	2.27117	4.62563	3.31294	2.76579	0.409602	3.03867	3.24475	4.13933	2.09599	2.37952	5.5533	3.76627	1.47892	1.97152	5.04367	3.39333	5.54165	6.24153	2.48996	2.26404	10.4746	8.6977	0.280929	0.584326	7.82181	9.05103	-0.20131	0.709869	6.50211	8.11963	-0.335612	0.610951	ydaV	ATP-binding protein&&sp|P77546|YDAV_ECOLI Uncharacterized protein YdaV OS=Escherichia coli (strain K12) OX=83333 GN=ydaV PE=4 SV=1 && PF01695:IstB-like ATP binding protein
ECDH10B_RS11325	2.22646	3.40093	2.84176	7.23026	3.61385	4.2555	2.78327	4.86942	4.79437	1.16634	0.777712	3.02083	2.89962	6.18469	3.88487	3.74234	2.71628	2.44747	2.44095	3.10726	6.90426	6.28083	0.112116	0.853957	11.2307	6.54033	0.75266	0.170028	9.44895	6.87659	0.448388	0.438499	pphC	protein-serine/threonine phosphatase PphC&&sp|P76395|PRP3_ECOLI Serine/threonine-protein phosphatase 3 OS=Escherichia coli (strain K12) OX=83333 GN=pphC PE=1 SV=1 && PF13672:Protein phosphatase 2C
ECDH10B_RS11790	2.16123	0.611349	1.31357	3.28988	2.59849	3.09811	4.18123	0.328247	0.831053	2.20143	4.08918	3.80116	2.93194	0.625362	1.71411	4.03633	0.627784	2.63973	2.30361	2.51351	6.4419	8.66759	-0.433393	0.463859	7.73617	9.01169	-0.226527	0.697951	7.72254	4.11908	0.927957	0.226292	rihB	ribosylpyrimidine nucleosidase&&sp|A7ZNY5|RIHB_ECO24 Pyrimidine-specific ribonucleoside hydrolase RihB OS=Escherichia coli O139:H28 (strain E24377A / ETEC) OX=331111 GN=rihB PE=3 SV=1 && PF01156:Inosine-uridine preferring nucleoside hydrolase
ECDH10B_RS08775	1.33064	1.6938	2.42624	3.0383	0.599946	2.22538	0.594076	2.72831	1.79084	3.48529	2.61448	3.25974	2.16618	0.866311	0.263839	2.17447	1.15955	1.21893	0.607843	0.994844	3.43914	9.57575	-1.4746	0.0169444	4.92679	9.95902	-1.0307	0.0786794	5.02179	5.93302	-0.251206	0.736854	rspB	Zn-dependent oxidoreductase&&sp|P38105|RSPB_ECOLI Starvation-sensing protein RspB OS=Escherichia coli (strain K12) OX=83333 GN=rspB PE=2 SV=1 && PF08240:Alcohol dehydrogenase GroES-like domain|PF00107:Zinc-binding dehydrogenase
ECDH10B_RS22765	4.81295	2.55271	4.38788	4.27374	7.59506	4.02462	6.44635	6.5789	2.77607	6.30319	1.57611	5.89527	5.87635	9.4004	5.72587	5.61794	4.7184	4.40891	7.14539	7.79647	11.4712	7.84179	0.538308	0.285309	13.2393	8.14974	0.691098	0.149619	11.0808	7.08559	0.662281	0.236408	idnK	gluconokinase&&sp|P39208|IDNK_ECOLI Thermosensitive gluconokinase OS=Escherichia coli (strain K12) OX=83333 GN=idnK PE=3 SV=1 && PF01202:Shikimate kinase
ECDH10B_RS13070	1.22055	3.45258	0.741836	0.825758	4.40248	1.94406	3.63284	1.11226	4.06758	2.84172	2.84229	2.76004	4.30509	1.41269	4.51753	1.89959	5.3181	2.60887	0.743405	4.05572	8.98533	8.81085	0.026839	0.959643	8.90306	9.17493	-0.0284636	0.955082	7.37713	4.79333	0.603571	0.407476	xapA	xanthosine phosphorylase&&sp|P45563|XAPA_ECOLI Purine nucleoside phosphorylase 2 OS=Escherichia coli (strain K12) OX=83333 GN=xapA PE=1 SV=2 && PF01048:Phosphorylase superfamily
ECDH10B_RS13760	10.5705	8.97026	1.92739	13.9453	4.76593	12.1222	7.55087	7.70613	10.5681	14.7663	3.69232	5.57741	12.0456	5.50553	6.70693	10.8579	6.44799	19.3662	8.69159	8.42983	11.6823	9.3609	0.321115	0.53165	9.93896	9.746	0.0287893	0.954759	8.28528	7.3419	0.172514	0.785523	hcaC	bifunctional 3-phenylpropionate/cinnamic acid dioxygenase ferredoxin subunit&&sp|A7ZPY3|HCAC_ECO24 3-phenylpropionate/cinnamic acid dioxygenase ferredoxin subunit OS=Escherichia coli O139:H28 (strain E24377A / ETEC) OX=331111 GN=hcaC PE=3 SV=1 && PF00355:Rieske [2Fe-2S] domain
ECDH10B_RS19135	3.09404	2.04217	3.76104	1.04663	2.79002	1.31416	3.06969	0.939843	2.90827	1.80091	1.50106	1.5548	2.23861	1.79055	1.63596	1.60513	0.898743	1.25969	2.19858	1.71351	5.06282	6.47386	-0.363838	0.554854	6.32417	6.74319	-0.0943156	0.867118	6.39684	9.38426	-0.541878	0.380466	yiaO	2%2C3-diketo-L-gulonate transporter substrate-binding protein YiaO&&sp|P37676|YIAO_ECOLI 2,3-diketo-L-gulonate-binding periplasmic protein YiaO OS=Escherichia coli (strain K12) OX=83333 GN=yiaO PE=1 SV=1 && PF03480:Bacterial extracellular solute-binding protein, family 7
ECDH10B_RS05460	9.75037	19.8583	7.11139	69.264	15.8262	11.1817	12.1888	19.5477	17.9966	8.51293	10.2175	8.81945	11.111	15.2351	13.9198	12.7469	8.49674	10.7182	5.34483	5.83184	4.48081	6.69995	-0.581367	0.356878	8.13183	6.98036	0.214593	0.685103	8.14918	6.79254	0.249924	0.685613	gnsA	addiction module toxin%2C GnsA/GnsB family&&sp|P0AC93|GNSA_ECOL6 Protein GnsA OS=Escherichia coli O6:H1 (strain CFT073 / ATCC 700928 / UPEC) OX=199310 GN=gnsA PE=3 SV=1 && PF08178:GnsA/GnsB toxin of bacterial toxin-antitoxin system
ECDH10B_RS15885	3.02958	3.42792	0.920671	1.36643	1.82126	3.53865	4.50861	3.3743	3.62432	1.76339	3.82144	1.26867	3.28796	4.09091	4.53866	2.5147	2.64006	3.70034	1.84524	3.69119	10.135	8.94272	0.182633	0.717104	12.8143	9.32198	0.473429	0.310168	10.7159	7.91709	0.431973	0.453866	yggM	DUF1202 family protein&&sp|P46142|YGGM_ECOLI Uncharacterized protein YggM OS=Escherichia coli (strain K12) OX=83333 GN=yggM PE=4 SV=2 && PF06717:Protein of unknown function (DUF1202)
ECDH10B_RS06885	2.05644	2.90854	0.62494	1.39128	2.4725	3.93054	3.06039	1.24933	2.63587	0.598484	4.78882	3.10017	3.90569	1.19008	2.17467	5.12084	4.77877	1.88381	3.13131	2.04998	4.95963	4.6558	0.100707	0.885076	5.41193	4.84747	0.149819	0.827825	4.25611	2.94279	0.518142	0.560196	ECDH10B_RS06885	lysozyme&&sp|P78285|LYSD_ECOLI Lysozyme RrrD OS=Escherichia coli (strain K12) OX=83333 GN=rrrD PE=1 SV=1 && PF00959:Phage lysozyme
ECDH10B_RS05150	1.28528	2.54497	1.56235	0.434774	3.09063	3.27545	1.53019	1.95207	5.9307	0.374053	5.23777	0.322934	2.78978	1.85951	2.37855	1.60026	1.12002	3.9246	1.17424	0.427079	4.46994	7.98916	-0.83133	0.304831	6.01841	8.34081	-0.460614	0.516522	6.22903	4.54561	0.437445	0.541711	ssuC	aliphatic sulfonate ABC transporter permease SsuC&&sp|P75851|SSUC_ECOLI Putative aliphatic sulfonates transport permease protein SsuC OS=Escherichia coli (strain K12) OX=83333 GN=ssuC PE=1 SV=2 && PF00528:Binding-protein-dependent transport system inner membrane component
ECDH10B_RS05510	0.539877	1.14537	1.72269	2.73939	1.21707	1.28985	1.92826	1.72192	1.86838	0.47136	0.235727	0.406943	1.97748	1.17162	1.71275	0.50414	0.940927	1.48367	0.493238	2.15273	5.39328	3.17523	0.736571	0.345106	5.93466	3.31176	0.837993	0.263933	6.19463	4.56933	0.428506	0.550422	yccE	YccE family protein&&sp|P36661|YCCE_ECOLI Uncharacterized protein YccE OS=Escherichia coli (strain K12) OX=83333 GN=yccE PE=4 SV=2 && -
ECDH10B_RS00305	5.83474	1.14264	1.63675	3.18834	1.6189	4.7182	2.40459	2.86304	2.76138	2.35119	3.91942	3.72143	1.46131	2.72728	4.62765	1.25735	3.12896	2.87804	1.64021	2.23708	6.32843	8.13435	-0.359831	0.509014	6.70119	8.46447	-0.322055	0.559695	7.04619	6.9714	0.0348011	0.959669	cra	catabolite repressor/activator&&sp|P0ACP3|CRA_ECO57 Catabolite repressor/activator OS=Escherichia coli O157:H7 OX=83334 GN=cra PE=3 SV=1 && PF13377:Periplasmic binding protein-like domain
ECDH10B_RS07355	0.787269	0.890782	0.478493	10.9188	1.18319	1.50473	1.40593	1.1957	1.81636	1.14559	1.60414	1.58245	1.92242	2.278	0.832531	0.980207	0.686047	0.721179	0.719258	1.83119	4.32365	6.71217	-0.65458	0.303369	6.85578	6.98781	-0.0309606	0.95591	5.47643	2.9708	0.877399	0.276909	ycjN	ABC transporter substrate-binding protein&&sp|P76042|YCJN_ECOLI Putative ABC transporter periplasmic-binding protein YcjN OS=Escherichia coli (strain K12) OX=83333 GN=ycjN PE=3 SV=1 && PF01547:Bacterial extracellular solute-binding protein
ECDH10B_RS26605	79.8383	39.5219	36.3936	168.795	59.9946	101.732	71.2891	42.4404	61.4002	17.4265	58.0997	65.1947	70.401	51.9787	63.3214	62.1278	75.371	79.2307	60.7843	33.1615	10.7376	8.70593	0.299411	0.547492	11.139	9.06158	0.288557	0.540598	11.2716	8.48588	0.419848	0.447199	ytgA	protein YtgA&&-- && -
ECDH10B_RS12105	2.55892	1.73723	6.0656	3.11621	2.76898	1.95638	2.74189	2.79827	0.787182	1.3405	0.44692	2.70037	3.74916	0.888524	2.02953	5.25697	1.33795	0.937642	6.07843	1.53053	5.5288	2.93511	0.896574	0.265728	6.97656	3.04751	1.16129	0.113848	5.43332	7.34844	-0.429142	0.526716	atoD	acetate CoA-transferase subunit alpha&&sp|P76458|ATOD_ECOLI Acetate CoA-transferase subunit alpha OS=Escherichia coli (strain K12) OX=83333 GN=atoD PE=1 SV=1 && PF01144:Coenzyme A transferase
ECDH10B_RS22755	2.66128	2.63479	1.61749	1.80048	3.19971	2.96717	1.5842	3.23355	4.43446	2.32353	5.80997	4.01198	4.6934	1.54011	2.11071	4.14185	3.47866	1.21893	0.810458	1.76861	4.71229	10.7188	-1.17589	0.0426036	8.42294	11.1612	-0.409162	0.410645	6.70118	5.63785	0.249615	0.707227	idnO	gluconate 5-dehydrogenase&&sp|P0A9Q0|IDNO_ECOL6 5-keto-D-gluconate 5-reductase OS=Escherichia coli O6:H1 (strain CFT073 / ATCC 700928 / UPEC) OX=199310 GN=idnO PE=3 SV=1 && PF00106:short chain dehydrogenase
ECDH10B_RS26025	60.3223	12.7976	20.623	99.4763	27.1975	57.6479	47.13	34.3565	46.3912	32.9166	59.2617	39.7855	6.13752	72.0001	23.9214	42.2469	39.4249	34.5365	13.7778	7.5166	3.63588	6.78036	-0.880496	0.189627	5.73619	7.06024	-0.31414	0.615582	6.01045	4.51547	0.438191	0.561116	pheM	pheST operon leader peptide PheM&&-- && -
ECDH10B_RS19895	0.629523	1.06844	0.765233	1.49065	1.32456	1.20323	0.936854	0.764894	1.12966	1.28247	1.83246	2.84709	1.19562	1.45725	0.665716	1.5676	0.548583	1.15335	0.766852	1.67345	5.6645	9.6546	-0.790056	0.162572	6.97402	10.0361	-0.545713	0.296743	5.46329	4.24185	0.3533	0.634169	bglH	carbohydrate-specific porin BglH&&sp|B1X9U9|BGLH_ECODH Putative outer membrane porin BglH OS=Escherichia coli (strain K12 / DH10B) OX=316385 GN=bglH PE=3 SV=1 && PF02264:LamB porin|PF11471:Maltoporin periplasmic N-terminal extension
ECDH10B_RS02600	4.41814	1.49972	4.83352	8.96722	1.59361	6.75561	4.73404	0.80523	1.35912	3.08594	4.62982	1.3321	5.03468	3.06818	5.60658	2.47541	2.31005	2.42835	4.84375	2.64255	3.96722	3.37558	0.258171	0.739076	5.46989	3.51537	0.678007	0.338291	4.30599	4.41854	-0.0355593	0.966754	quuD	antitermination protein QuuD&&sp|Q47274|REQ1_ECOLI Prophage antitermination protein Q homolog QuuD OS=Escherichia coli (strain K12) OX=83333 GN=quuD PE=3 SV=1 && PF06530:Phage antitermination protein Q
ECDH10B_RS14860	3.41799	1.8458	2.26627	3.15331	1.96136	2.9695	1.38726	0.849473	1.91173	0.542582	0.814034	3.51324	2.5292	2.15784	1.7251	1.74094	1.35388	1.13856	1.7033	2.16825	5.87286	6.23218	-0.116027	0.856814	7.84725	6.47609	0.249957	0.671062	6.27254	8.78534	-0.483259	0.441891	cas7e	type I-E CRISPR-associated protein Cas7/Cse4/CasC&&sp|Q46899|CASC_ECOLI CRISPR system Cascade subunit CasC OS=Escherichia coli (strain K12) OX=83333 GN=casC PE=1 SV=1 && PF09344:CT1975-like protein
ECDH10B_RS12860	0.220476	1.49679	3.01506	3.5799	1.78931	1.68561	0.393734	0.602745	0.169559	1.15497	0.962665	0.830942	0.358919	0.382775	1.39891	1.64705	0.384258	0.807871	1.20858	0.659351	3.98157	4.03804	-0.00879529	0.990684	5.14093	4.19875	0.296458	0.686347	5.48609	7.77068	-0.51587	0.491726	emrY	multidrug efflux MFS transporter permease subunit EmrY&&sp|P52600|EMRY_ECOLI Probable multidrug resistance protein EmrY OS=Escherichia coli (strain K12) OX=83333 GN=emrY PE=2 SV=1 && PF07690:Major Facilitator Superfamily
ECDH10B_RS25455	9.69465	30.1657	29.4615	19.6766	2.91402	12.3531	17.3131	29.4484	2.48524	11.2857	16.9319	17.0509	15.7822	11.2208	7.68902	18.1058	8.44818	20.7219	11.8095	16.107	5.07507	4.22076	0.265596	0.70567	4.8919	4.38726	0.152182	0.827346	5.21991	7.75125	-0.58391	0.41473	ECDH10B_RS25455	hypothetical protein&&sp|C1P5Z9|YMIB_ECOLI Putative protein YmiB OS=Escherichia coli (strain K12) OX=83333 GN=ymiB PE=4 SV=1 && -
ECDH10B_RS11320	5.1411	1.24652	2.00874	6.70794	5.9605	3.50941	3.93479	2.00785	1.69449	2.56493	0.64136	0.553602	2.39124	6.37545	1.7475	2.74331	1.28003	0.672788	0.670996	2.19641	1.88177	2.12455	-0.177869	0.864479	5.4062	2.21277	1.29351	0.111952	5.67784	4.15139	0.48313	0.534024	yegJ	DUF2314 domain-containing protein&&sp|P76394|YEGJ_ECOLI Uncharacterized protein YegJ OS=Escherichia coli (strain K12) OX=83333 GN=yegJ PE=4 SV=1 && PF10077:Uncharacterized protein conserved in bacteria (DUF2314)
ECDH10B_RS19130	1.59302	0.901237	2.17849	0.538875	1.91532	1.52239	2.6078	1.45168	3.0628	1.15904	3.01409	2.20141	1.94499	1.61332	1.05288	1.98342	0.925466	1.21607	0.7277	2.91136	6.24365	10.1977	-0.728263	0.19406	7.43494	10.6214	-0.524232	0.297096	7.66664	6.38544	0.274496	0.664273	yiaN	2%2C3-diketo-L-gulonate transporter large permease YiaN&&sp|P37675|YIAN_ECOLI 2,3-diketo-L-gulonate TRAP transporter large permease protein YiaN OS=Escherichia coli (strain K12) OX=83333 GN=yiaN PE=3 SV=2 && PF06808:Tripartite ATP-independent periplasmic transporter, DctM component
ECDH10B_RS01555	2.04405	2.89102	2.4847	2.76579	1.2288	4.558	7.90908	4.3463	1.04799	2.37952	0.594997	4.10866	4.99136	1.18291	5.40393	3.81749	1.1875	1.24831	2.48996	6.1129	4.63853	3.3967	0.415659	0.6036	6.74953	3.52636	0.922791	0.191201	7.23351	3.9381	0.867445	0.245759	yahC	DUF1097 domain-containing protein&&sp|P77219|YAHC_ECOLI Uncharacterized protein YahC OS=Escherichia coli (strain K12) OX=83333 GN=yahC PE=4 SV=1 && PF06496:Protein of unknown function (DUF1097)
ECDH10B_RS21910	3.4448	4.38495	1.17771	3.49585	1.94145	2.46905	4.2294	0.784793	2.64925	2.25571	2.25615	3.89488	3.15444	2.99031	2.39062	2.41258	0.750473	1.97226	1.96701	0.429247	3.41602	7.34001	-1.10437	0.0983651	7.60447	7.63403	-0.0153346	0.976429	5.96894	7.55301	-0.345211	0.617103	phnE	phosphonate ABC transporter%2C permease protein PhnE&&sp|P0DP69|PHNE1_ECOLI Putative cryptic phosphonate transport system permease protein PhnE1 OS=Escherichia coli (strain K12) OX=83333 GN=phnE1 PE=5 SV=1 && PF00528:Binding-protein-dependent transport system inner membrane component
ECDH10B_RS22390	14.4152	6.58699	5.05466	1.1253	4.99955	5.29852	5.94076	4.04194	3.41112	4.84068	3.87331	6.68664	5.41546	6.73797	3.51785	8.28371	4.83148	3.04734	4.05229	3.31615	3.94667	4.84513	-0.296653	0.666777	6.4709	5.03755	0.340751	0.574496	4.96755	8.51819	-0.764251	0.249204	ulaB	PTS ascorbate transporter subunit IIB&&sp|P69823|ULAB_ECO57 Ascorbate-specific PTS system EIIB component OS=Escherichia coli O157:H7 OX=83334 GN=ulaB PE=3 SV=1 && PF02302:PTS system, Lactose/Cellobiose specific IIB subunit
ECDH10B_RS22240	13.3939	34.0988	40.7033	36.2464	36.2336	21.3335	35.879	20.3427	20.6014	58.4704	31.1903	20.1919	21.8043	31.0048	24.787	20.8455	11.6718	20.4492	24.4737	35.6049	5.92136	8.3515	-0.494408	0.397961	6.59503	8.69191	-0.382798	0.484602	6.90533	7.14374	-0.0581135	0.927334	ECDH10B_RS22240	tRNA-Gly&&-- && -
ECDH10B_RS25845	5.34953	5.1882	4.18034	6.20435	7.5804	4.38202	3.41192	3.48208	2.93863	3.33615	7.34097	4.03232	4.97637	3.98035	3.6367	3.56815	3.99576	6.30057	2.79279	3.04727	6.07233	6.61757	-0.112152	0.850649	6.32417	6.8888	-0.110178	0.846389	6.6641	6.96923	-0.0604692	0.924177	yafY	lipoprotein YafY&&sp|P77365|YAFY_ECOLI Lipoprotein YafY OS=Escherichia coli (strain K12) OX=83333 GN=yafY PE=1 SV=2 && -
ECDH10B_RS08725	9.29624	11.8334	5.65015	9.434	8.38281	8.88409	15.2181	9.88337	11.9156	1.35274	10.824	10.5108	7.5668	17.4844	12.2884	11.5745	14.8518	17.0317	11.3242	1.54451	8.3101	6.40742	0.375905	0.547673	9.44728	6.67181	0.487552	0.378126	7.43412	6.24536	0.246907	0.697968	ydfC	protein YdfC&&sp|P21418|YDFC_ECOLI Uncharacterized protein YdfC OS=Escherichia coli (strain K12) OX=83333 GN=ydfC PE=4 SV=1 && -
ECDH10B_RS09780	0.810783	1.7201	1.84794	2.87979	1.09668	3.87418	1.80991	1.84712	1.87061	1.06183	3.89414	3.66687	1.64987	2.46335	1.60762	1.51423	1.05981	2.97088	1.48148	1.21235	4.77047	7.411	-0.638414	0.314871	5.33936	7.7094	-0.533973	0.368419	5.8075	3.90579	0.549452	0.477582	ydjI	ketose-bisphosphate aldolase&&sp|P77704|YDJI_ECOLI Uncharacterized protein YdjI OS=Escherichia coli (strain K12) OX=83333 GN=ydjI PE=1 SV=1 && PF01116:Fructose-bisphosphate aldolase class-II
ECDH10B_RS11580	3.67222	1.24652	2.67832	10.4346	2.64911	5.61505	1.96739	2.00785	5.64828	0.641233	0.64136	8.30403	1.19562	3.82527	1.7475	8.22992	4.4801	5.38231	5.36797	5.85709	8.24102	5.92463	0.441551	0.491075	6.12823	6.15716	-0.0527769	0.944806	4.53731	3.755	0.282642	0.733998	yehR	YehR family lipoprotein&&sp|P33354|YEHR_ECOLI Uncharacterized lipoprotein YehR OS=Escherichia coli (strain K12) OX=83333 GN=yehR PE=1 SV=2 && PF06998:Protein of unknown function (DUF1307)
ECDH10B_RS07820	4.01079	8.84938	4.38788	3.25618	4.34003	3.06638	4.29757	2.92396	4.93524	5.60283	2.10148	2.41857	2.61171	5.5706	7.63449	1.49812	5.59218	6.61337	5.13002	5.59747	8.21096	5.3725	0.614145	0.280702	6.4447	5.59478	0.220706	0.72875	4.94281	7.75984	-0.661494	0.322344	paaI	hydroxyphenylacetyl-CoA thioesterase PaaI&&sp|P76084|PAAI_ECOLI Acyl-coenzyme A thioesterase PaaI OS=Escherichia coli (strain K12) OX=83333 GN=paaI PE=1 SV=1 && PF03061:Thioesterase superfamily
ECDH10B_RS21800	2.95912	1.6741	2.09827	2.00198	0.889455	4.08479	1.46792	1.4981	0.758578	0.861191	1.72272	2.2305	1.0705	2.2833	0.521542	2.76324	0.859554	2.10833	2.10271	1.31103	5.57309	4.84408	0.195217	0.766175	6.0554	5.03567	0.238182	0.720017	6.59838	7.42165	-0.173484	0.794455	mdtN	multidrug efflux transporter periplasmic adaptor subunit MdtN&&sp|P32716|MDTN_ECOLI Multidrug resistance protein MdtN OS=Escherichia coli (strain K12) OX=83333 GN=mdtN PE=2 SV=1 && PF13437:HlyD family secretion protein|PF13533:Biotin-lipoyl like
ECDH10B_RS24010	6.8548	5.81708	9.3741	23.188	6.18126	3.27545	9.18117	7.28774	7.9076	4.98737	8.97904	5.16695	2.78978	2.97521	12.6856	12.8021	10.9513	5.2328	13.569	5.69439	8.89889	6.78911	0.401706	0.457286	8.18282	7.07175	0.209523	0.721546	6.15192	6.99295	-0.176932	0.785683	ECDH10B_RS24010	hypothetical protein&&-- && -
ECDH10B_RS26210	25.1343	21.3293	30.5526	55.2646	18.8872	8.00665	26.1833	19.0869	38.6594	25.6018	25.6069	18.9455	23.8681	18.1818	33.2242	11.7353	21.9027	15.3495	15.3086	29.2312	5.60164	7.44811	-0.417143	0.471226	6.20167	7.7592	-0.305869	0.584613	4.66758	6.66118	-0.503588	0.472893	ECDH10B_RS26210	hypothetical protein&&-- && -
ECDH10B_RS18595	1.19371	2.026	0.816215	0.605701	3.22926	0.285197	0.799416	1.0878	1.37705	1.82388	0.521211	0.899785	1.94328	1.55433	0.710068	2.50806	0.780175	0.820127	0.545295	0.892472	2.92344	4.42797	-0.601501	0.43593	6.74151	4.60924	0.536239	0.400371	4.84828	4.88167	-0.00688253	0.99326	yhhI	ISAs1-like element ISEc1 family transposase&&sp|P28912|YHHI_ECOLI H repeat-associated putative transposase YhhI OS=Escherichia coli (strain K12) OX=83333 GN=yhhI PE=3 SV=1 && PF13808:DDE_Tnp_1-associated|PF01609:Transposase DDE domain
ECDH10B_RS25835	56.5521	13.0884	18.7482	15.6519	37.0876	24.5658	41.3153	18.7399	11.8614	13.4659	26.9371	7.75042	29.2927	44.6281	16.31	9.60157	22.4005	42.3857	18.7879	25.6248	6.10647	3.34971	0.886183	0.203354	5.808	3.48972	0.759473	0.29072	6.42118	6.24324	0.0696001	0.920365	yadW	small protein YadW&&-- && -
ECDH10B_RS16585	1.46889	2.90854	0.892772	4.47196	1.76607	1.40376	5.24638	2.67713	1.88276	2.13744	1.28272	1.84534	2.39124	3.40024	2.33001	0.914435	3.84008	0.448526	1.34199	2.92854	5.01281	4.17496	0.263387	0.710979	5.51596	4.34454	0.35038	0.592711	6.16586	3.88207	0.654633	0.401498	ygjQ	vancomycin high temperature exclusion protein&&sp|P42598|YGJQ_ECOLI Uncharacterized protein YgjQ OS=Escherichia coli (strain K12) OX=83333 GN=ygjQ PE=4 SV=1 && PF02698:DUF218 domain
ECDH10B_RS19150	2.36455	2.67545	1.43714	3.59939	1.42147	2.25972	2.81513	2.15476	1.21231	2.40854	5.85045	3.86171	1.28311	1.36839	3.43818	4.41605	3.43422	1.80504	1.80023	2.35712	6.84548	9.68416	-0.488883	0.380129	7.9788	10.0745	-0.337946	0.546977	5.97411	5.9416	0.00338768	0.995999	sgbU	L-ribulose-5-phosphate 3-epimerase&&sp|P37679|SGBU_ECOLI Putative L-ribulose-5-phosphate 3-epimerase SgbU OS=Escherichia coli (strain K12) OX=83333 GN=sgbU PE=3 SV=2 && PF01261:Xylose isomerase-like TIM barrel
ECDH10B_RS26635	48.4733	27.4234	25.7788	81.986	29.1402	7.72069	25.2482	29.4484	21.7459	24.6875	21.1649	12.1792	13.1518	24.5455	32.0376	41.4925	17.6004	14.8013	18.4524	4.02675	3.90301	5.65802	-0.514159	0.449714	8.24301	5.89288	0.484194	0.39047	6.12002	9.1214	-0.55647	0.373407	ECDH10B_RS26635	hypothetical protein&&-- && -
ECDH10B_RS18450	1.83017	0.621241	6.00671	6.68624	3.30067	4.19766	1.96103	0.667116	1.126	3.51537	3.51606	3.03496	1.78763	1.5887	2.90308	2.05082	2.55177	1.67653	3.34412	2.1893	7.64886	8.73789	-0.180309	0.733486	6.80226	9.08788	-0.404018	0.449439	7.51686	8.39979	-0.160168	0.821471	livH	high-affinity branched-chain amino acid ABC transporter permease LivH&&sp|P0AEX8|LIVH_ECO57 High-affinity branched-chain amino acid transport system permease protein LivH OS=Escherichia coli O157:H7 OX=83334 GN=livH PE=3 SV=1 && PF02653:Branched-chain amino acid transport system / permease component
ECDH10B_RS00590	3.35953	1.90063	0.510471	2.27288	4.03924	2.67549	0.499965	3.57171	2.58367	0.977722	0.488958	5.06463	2.27878	3.40234	1.33226	1.56857	1.95173	4.61626	1.53465	3.34898	5.87967	4.64335	0.305357	0.665842	4.58681	4.82319	-0.104819	0.886236	5.1917	3.73127	0.493482	0.557995	yadL	fimbrial-like protein YadL&&sp|P37017|YADL_ECOLI Uncharacterized fimbrial-like protein YadL OS=Escherichia coli (strain K12) OX=83333 GN=yadL PE=2 SV=1 && PF00419:Fimbrial protein
ECDH10B_RS10645	2.04405	4.04742	1.55294	3.80296	2.15041	5.20914	2.73776	2.4836	2.61999	3.27184	2.67748	0.770373	2.77298	2.95729	2.70197	2.22687	3.26561	3.12077	2.48996	3.73566	10.6282	7.85952	0.44853	0.372238	9.35621	8.18959	0.2107	0.678695	10.0632	8.0959	0.29213	0.614783	fliG	flagellar motor switch protein FliG&&sp|P0ABZ3|FLIG_ECO57 Flagellar motor switch protein FliG OS=Escherichia coli O157:H7 OX=83334 GN=fliG PE=3 SV=1 && PF14842:FliG N-terminal domain|PF14841:FliG middle domain|PF01706:FliG C-terminal domain
ECDH10B_RS10670	2.91882	1.85771	1.33052	2.22156	2.63202	2.78941	5.8641	1.99489	3.36711	5.09677	3.82333	0.55003	1.78186	4.43402	2.31497	2.04421	1.90765	4.01069	4	0.727413	4.19267	5.04344	-0.24252	0.742462	4.33698	5.25598	-0.261532	0.71078	4.95674	3.03113	0.722302	0.39397	fliL	flagellar basal body-associated protein FliL&&sp|P0ABY0|FLIL_ECO57 Flagellar protein FliL OS=Escherichia coli O157:H7 OX=83334 GN=fliL PE=3 SV=1 && PF03748:Flagellar basal body-associated protein FliL
ECDH10B_RS12885	1.43624	0.304704	1.3094	1.45753	0.32378	2.74514	1.92367	1.96323	0.552277	0.313492	0.627107	1.6239	2.3381	0.623377	1.13911	1.34117	1.25158	0.657838	0.984127	1.43173	3.45484	2.47738	0.453454	0.59663	4.53022	2.57346	0.794428	0.32472	5.29339	3.08716	0.793213	0.362129	yfdV	transporter YfdV&&sp|P0AA51|YFDV_ECO57 Uncharacterized transporter YfdV OS=Escherichia coli O157:H7 OX=83334 GN=yfdV PE=3 SV=1 && PF03547:Membrane transport protein
ECDH10B_RS21215	44.6464	26.5213	16.2813	140.455	12.0779	46.9337	43.8522	36.6168	13.7342	42.8783	35.0891	20.1919	10.9022	58.134	28.328	16.6764	38.9061	40.8985	20.3947	22.2531	7.88581	7.16657	0.159364	0.77433	7.64375	7.45799	0.0481593	0.935432	8.5261	7.09417	0.271336	0.666625	ECDH10B_RS21215	tRNA-Thr&&-- && -
ECDH10B_RS14525	22.0333	14.9582	28.1223	40.2477	15.8947	58.958	11.8044	52.204	50.8346	26.9318	38.4816	23.2513	17.9343	34.4274	34.9501	24.6898	7.68017	32.2938	28.1818	17.5713	5.58745	9.08416	-0.704357	0.220213	7.60088	9.46559	-0.314215	0.537929	8.57164	5.35782	0.676418	0.329302	ECDH10B_RS14525	tRNA-Arg&&-- && -
ECDH10B_RS14940	0.265503	3.15433	1.45233	2.69438	0.95766	2.28359	1.42243	1.93558	2.85861	0.695422	1.15927	0.600385	3.45776	2.07427	1.26345	1.23964	0.925466	2.18893	0.970266	2.38202	6.99507	5.7558	0.265421	0.678092	9.0474	6.0037	0.591042	0.327091	6.76419	6.60727	0.000569727	0.99935	yqcE	MFS transporter&&sp|P77031|YQCE_ECOLI Inner membrane protein YqcE OS=Escherichia coli (strain K12) OX=83333 GN=yqcE PE=1 SV=1 && PF07690:Major Facilitator Superfamily
ECDH10B_RS05940	2.91256	2.88357	5.31065	4.9262	1.75092	5.10295	3.46757	3.98122	2.98656	2.1191	3.39122	3.2931	3.55607	3.37105	1.92501	2.71976	6.3452	5.78078	1.33047	1.4517	8.84273	6.95537	0.354146	0.5378	7.13304	7.23912	-0.0265221	0.960543	8.02802	8.29202	-0.0535338	0.928624	flgH	flagellar basal body L-ring protein FlgH&&sp|A7ZKI4|FLGH_ECO24 Flagellar L-ring protein OS=Escherichia coli O139:H28 (strain E24377A / ETEC) OX=331111 GN=flgH PE=3 SV=1 && PF02107:Flagellar L-ring protein
ECDH10B_RS02480	1.24977	5.30286	2.84848	6.9756	1.12697	7.76335	4.46377	1.70833	2.40286	4.36464	6.00256	8.00734	2.54317	1.62732	4.46048	2.9176	2.72271	6.2967	4.56722	1.24585	6.82586	9.4967	-0.472544	0.401404	5.52195	9.87132	-0.832741	0.138292	6.60595	5.42456	0.251999	0.739418	fimA	type 1 fimbrial major subunit FimA&&sp|P0ABW6|SFMA_ECO57 Uncharacterized fimbrial-like protein SfmA OS=Escherichia coli O157:H7 OX=83334 GN=sfmA PE=3 SV=1 && PF00419:Fimbrial protein
ECDH10B_RS11245	1.11433	3.07331	1.01591	2.8271	1.75846	2.66231	3.73126	1.52319	0.642736	0.243226	3.40584	1.25992	1.36053	1.69279	1.54664	3.38183	0.971056	2.55196	1.78161	0.833121	6.33403	5.72306	0.161008	0.816273	8.58365	5.95967	0.529077	0.408039	9.46488	6.73222	0.468617	0.450038	wcaC	colanic acid biosynthesis glycosyltransferase WcaC&&sp|P71237|WCAC_ECOLI Putative colanic acid biosynthesis glycosyl transferase WcaC OS=Escherichia coli (strain K12) OX=83333 GN=wcaC PE=4 SV=2 && PF00534:Glycosyl transferases group 1|PF13439:Glycosyltransferase Family 4
ECDH10B_RS26750	16.5518	7.02306	18.8625	46.1921	14.9255	27.6815	22.1692	22.625	28.6409	36.128	14.4541	15.5954	10.1045	43.1043	19.6914	38.6405	32.4534	37.9059	37.8049	16.4999	8.65504	6.55637	0.410771	0.452918	8.078	6.82682	0.231068	0.688665	5.74643	3.72269	0.637205	0.406617	ECDH10B_RS26750	hypothetical protein&&-- && -
ECDH10B_RS17780	1.6633	1.76437	3.0328	2.53192	1.49986	0.794777	3.34167	2.27359	3.19793	2.54136	3.63123	1.88062	0.676932	1.44385	2.30859	1.5532	0.362361	3.04734	1.13971	1.24355	4.00818	7.75951	-0.954826	0.142753	4.30143	8.08294	-0.901288	0.136733	5.16526	5.62926	-0.119578	0.870007	gspC	type II secretion system protein GspC&&sp|P45757|GSPC_ECOLI Putative type II secretion system protein C OS=Escherichia coli (strain K12) OX=83333 GN=gspC PE=2 SV=1 && PF11356:Type II secretion system protein C
ECDH10B_RS02560	0.666626	0.377139	0.810335	1.80401	2.4045	1.91121	0.396828	0.607482	1.02535	1.74607	1.16428	0.334989	1.8087	0.385784	0.352476	1.4525	0.580916	0.203555	2.03012	1.32906	5.33539	5.50503	-0.0348405	0.960285	5.3877	5.73483	-0.0809918	0.906258	6.46638	3.02683	1.10416	0.186622	ybcK	recombinase family protein&&sp|P77698|YBCK_ECOLI Uncharacterized protein YbcK OS=Escherichia coli (strain K12) OX=83333 GN=ybcK PE=4 SV=1 && PF00239:Resolvase, N terminal domain|PF07508:Recombinase
ECDH10B_RS13335	4.64234	1.79071	1.53903	0.428285	3.80563	7.25976	1.50736	3.46129	0.649131	3.31623	1.47417	5.40794	3.09166	3.6635	4.35137	1.57638	2.94215	2.70622	1.15672	0.84141	5.21304	7.31443	-0.486851	0.468533	8.97722	7.5925	0.239928	0.678355	10.3241	6.85075	0.604803	0.338481	eutT	ethanolamine utilization cob(I)yrinic acid a%2Cc-diamide adenosyltransferase EutT&&sp|P65644|EUTT_ECOL6 EutT adenosyltransferase OS=Escherichia coli O6:H1 (strain CFT073 / ATCC 700928 / UPEC) OX=199310 GN=eutT PE=3 SV=1 && PF01923:Cobalamin adenosyltransferase
ECDH10B_RS22245	13.3939	11.3663	44.7737	108.739	12.0779	38.4003	19.9328	4.06853	13.7342	19.4901	15.5952	3.36532	7.26811	34.8804	24.787	33.3528	7.78122	32.7188	16.3158	26.7037	5.37425	3.35076	0.692569	0.348562	6.72765	3.4916	0.957343	0.171015	4.56285	5.65299	-0.320532	0.693893	ECDH10B_RS22245	tRNA-Gly&&-- && -
ECDH10B_RS14850	2.82761	2.39954	4.64018	5.73902	4.07963	3.78314	6.05957	1.54604	2.17459	4.9375	1.97539	2.98391	1.84126	4.9091	8.07347	4.75278	2.95686	5.18047	4.13333	3.38247	7.95077	6.09441	0.388076	0.488197	10.3475	6.33909	0.714258	0.194274	7.44015	6.32511	0.236746	0.717515	cas6e	type I-E CRISPR-associated protein Cas6/Cse3/CasE&&sp|Q46897|CAS6_ECOLI CRISPR system Cascade subunit CasE OS=Escherichia coli (strain K12) OX=83333 GN=casE PE=1 SV=1 && PF08798:CRISPR associated protein
ECDH10B_RS06990	1.43624	1.21882	2.94615	1.45753	1.94268	2.40199	4.16796	2.61764	0.828415	1.56746	3.44909	3.51845	2.3381	2.18182	1.70867	2.68234	0.938687	1.31568	1.96825	1.78967	4.80188	7.45399	-0.639175	0.312238	7.42788	7.74918	-0.0668822	0.904213	8.43432	5.65728	0.578492	0.368461	mhpB	3-carboxyethylcatechol 2%2C3-dioxygenase&&sp|P0ABS0|MHPB_ECO57 2,3-dihydroxyphenylpropionate/2,3-dihydroxicinnamic acid 1,2-dioxygenase OS=Escherichia coli O157:H7 OX=83334 GN=mhpB PE=3 SV=1 && PF02900:Catalytic LigB subunit of aromatic ring-opening dioxygenase
ECDH10B_RS10635	5.38592	13.7117	6.87434	2.18629	5.82805	4.1177	2.88551	5.88968	11.5978	7.5238	7.52529	4.87169	7.8911	5.61039	6.83469	4.02352	5.63212	6.90729	1.96825	2.1476	4.45075	8.39263	-0.905269	0.142172	6.75725	8.74474	-0.359808	0.497666	4.69635	8.69912	-0.901025	0.176789	fliE	flagellar hook-basal body complex protein FliE&&sp|B7USV1|FLIE_ECO27 Flagellar hook-basal body complex protein FliE OS=Escherichia coli O127:H6 (strain E2348/69 / EPEC) OX=574521 GN=fliE PE=3 SV=1 && PF02049:Flagellar hook-basal body complex protein FliE
ECDH10B_RS12900	4.8016	8.60214	3.40475	31.9436	2.88653	3.569	4.28743	3.88941	1.2309	1.3974	1.86357	3.21716	3.03981	2.77873	1.69255	3.98556	2.78949	2.44362	2.92453	1.5955	5.24929	4.12669	0.342556	0.611849	6.45333	4.28918	0.566164	0.374771	7.45169	11.3705	-0.620863	0.266462	yfdX	YfdX family protein&&sp|P76520|YFDX_ECOLI Protein YfdX OS=Escherichia coli (strain K12) OX=83333 GN=yfdX PE=1 SV=1 && PF10938:YfdX protein
ECDH10B_RS05725	3.48013	3.69161	3.17277	15.8927	8.62999	4.98876	1.55374	3.17137	5.35283	8.35576	11.3965	7.86966	3.54088	5.28672	4.83028	10.5617	9.09804	11.9549	5.5641	6.9384	11.0886	10.8481	0.0421139	0.926359	8.34088	11.2894	-0.448306	0.360848	5.68187	4.30218	0.402576	0.599519	csgE	curli production assembly/transport protein CsgE&&sp|P0AE97|CSGE_ECO57 Curli production assembly/transport component CsgE OS=Escherichia coli O157:H7 OX=83334 GN=csgE PE=3 SV=1 && PF10627:Curli assembly protein CsgE
ECDH10B_RS20830	0.822576	2.7922	0.749928	2.92168	2.22525	1.96527	3.30522	3.37318	1.26522	2.51363	5.38742	2.17012	2.67819	2.49918	1.3048	1.92031	1.79204	2.63733	2.25455	2.04998	6.09831	7.89936	-0.358126	0.539976	6.11309	8.22374	-0.413848	0.476471	7.16969	3.82174	0.880086	0.231663	rhaD	rhamnulose-1-phosphate aldolase&&sp|C5A070|RHAD_ECOBW Rhamnulose-1-phosphate aldolase OS=Escherichia coli (strain K12 / MC4100 / BW2952) OX=595496 GN=rhaD PE=3 SV=1 && PF00596:Class II Aldolase and Adducin N-terminal domain
ECDH10B_RS00215	1.32028	2.98776	1.20368	0.893233	3.57166	3.36466	3.53671	1.20315	1.35383	1.15272	1.92158	1.65865	2.14933	1.91015	3.14143	1.64385	1.91755	2.82205	1.20623	3.94841	6.45474	3.96043	0.695394	0.288033	6.0043	4.12181	0.553343	0.387133	7.20569	4.51759	0.654082	0.356535	fixA	electron transfer flavoprotein FixA&&sp|A7ZHD4|FIXA_ECO24 Protein FixA OS=Escherichia coli O139:H28 (strain E24377A / ETEC) OX=331111 GN=fixA PE=3 SV=1 && PF01012:Electron transfer flavoprotein domain
ECDH10B_RS00005	30.8466	30.5397	28.1223	88.6939	9.27189	49.1317	22.9529	56.2197	31.6304	35.9091	40.4057	11.6256	37.662	31.2397	69.3177	38.4063	35.8408	32.9666	42.2727	46.1246	8.77242	6.67074	0.408708	0.447317	10.2635	6.95086	0.587415	0.262708	7.28542	6.30139	0.20286	0.763458	thrL	thr operon leader peptide&&-- && -
ECDH10B_RS13585	4.57647	8.32212	1.78812	39.8082	5.30588	3.12398	2.33509	4.17044	2.51398	2.85404	2.28369	1.97121	4.25724	2.2701	2.07411	2.44202	2.27889	1.79669	3.58382	1.95518	4.21789	4.21344	0.00879	0.989969	5.05092	4.38651	0.211546	0.748153	6.16756	8.1002	-0.401222	0.541196	yfgH	glycine zipper 2TM domain-containing protein&&sp|P65291|YFGH_ECO57 Uncharacterized lipoprotein YfgH OS=Escherichia coli O157:H7 OX=83334 GN=yfgH PE=3 SV=1 && PF05433:Glycine zipper 2TM domain
ECDH10B_RS11220	1.75628	3.27888	2.56187	1.7823	1.90045	3.35682	3.76371	4.16119	2.43122	2.14674	2.76064	2.91243	1.14364	3.04913	1.67153	4.59206	1.83656	3.53945	1.92547	1.05046	6.83946	8.35273	-0.285186	0.597515	8.92456	8.69201	0.0142145	0.978073	10.2058	7.81587	0.371078	0.508497	fcl	GDP-L-fucose synthase&&sp|P32055|FCL_ECOLI GDP-L-fucose synthase OS=Escherichia coli (strain K12) OX=83333 GN=fcl PE=1 SV=2 && PF01370:NAD dependent epimerase/dehydratase family
ECDH10B_RS06755	3.59272	1.01628	1.81968	0.405107	1.43987	1.52597	4.99023	2.54642	3.99101	1.39412	2.09159	1.2036	0.649855	3.11872	2.53285	1.49107	2.78293	1.46272	0.729412	1.19381	4.44183	6.24711	-0.486205	0.471028	5.83889	6.51302	-0.160408	0.800286	7.16606	5.84685	0.317723	0.650134	ECDH10B_RS06755	Dam family site-specific DNA-(adenine-N6)-methyltransferase&&sp|Q71TL0|DMT_BPP1 Methyltransferase Dmt OS=Escherichia phage P1 OX=10678 GN=dmt PE=1 SV=1 && PF02086:D12 class N6 adenine-specific DNA methyltransferase
ECDH10B_RS26695	5.62009	7.75008	3.8428	8.55506	5.06787	6.04228	4.39099	3.8411	4.32216	3.06677	4.29432	2.64766	4.00273	6.70808	6.12893	7.8721	4.28531	3.86122	4.49275	6.30274	7.73483	5.84948	0.401695	0.471527	10.5296	6.0929	0.786442	0.125787	7.47489	8.85208	-0.253226	0.663204	ydcD	protein YdcD&&sp|P31991|YDCD_ECOLI Uncharacterized protein YdcD OS=Escherichia coli (strain K12) OX=83333 GN=ydcD PE=4 SV=2 && -
ECDH10B_RS07785	9.42535	1.99962	2.14823	9.56503	6.37443	4.50374	2.10402	7.51548	7.24863	5.14323	6.17309	1.77614	4.79494	14.3182	4.67215	4.40072	10.2669	5.39632	7.53472	5.87234	7.08256	4.95708	0.530428	0.386895	7.1618	5.16753	0.476997	0.454337	4.69595	4.1837	0.199258	0.810643	paaB	1%2C2-phenylacetyl-CoA epoxidase subunit B&&sp|P76078|PAAB_ECOLI 1,2-phenylacetyl-CoA epoxidase, subunit B OS=Escherichia coli (strain K12) OX=83333 GN=paaB PE=1 SV=1 && PF06243:Phenylacetic acid degradation B
ECDH10B_RS06890	2.21773	3.13666	0.673955	3.75099	3.33303	4.94528	3.30042	2.69463	0.56852	0.645424	3.22776	5.01498	1.20344	3.20856	1.75893	4.14185	4.50938	2.03156	4.72767	3.68461	5.80048	3.65145	0.657333	0.368411	4.18116	3.79212	0.111253	0.888993	5.24914	2.94279	0.820838	0.325278	ECDH10B_RS06890	lysis protein&&sp|P13583|SPAN1_BPP22 Spanin, inner membrane subunit OS=Salmonella phage P22 OX=10754 GN=15 PE=3 SV=1 && PF03245:Bacteriophage Rz lysis protein|PF06085:Lipoprotein Rz1 precursor
ECDH10B_RS06630	31.9353	30.4883	36.3936	81.0215	10.799	34.3344	14.2578	47.2907	30.7001	27.8823	20.9159	6.01798	12.9971	13.861	22.1625	29.8214	10.436	32.9112	21.8824	23.8763	6.41183	6.14586	0.0645739	0.91694	5.91146	6.40626	-0.114677	0.852821	7.26028	8.96415	-0.30889	0.616896	ECDH10B_RS06630	tRNA-Tyr&&-- && -
ECDH10B_RS13260	9.65524	15.2166	6.28751	2.79952	3.73137	5.27267	12.3162	8.79861	5.30388	6.02134	8.43154	3.11907	6.7363	9.57872	4.37587	20.6083	9.61582	3.79059	1.26016	1.37499	3.34622	4.75582	-0.475567	0.540622	8.98022	4.95412	0.852869	0.164359	5.94454	8.15623	-0.463274	0.478178	yffM	protein YffM&&sp|P76544|YFFM_ECOLI Uncharacterized protein YffM OS=Escherichia coli (strain K12) OX=83333 GN=yffM PE=4 SV=1 && -
ECDH10B_RS25580	3.03636	2.57669	2.76819	5.39237	5.47602	2.90174	4.06683	3.45871	5.25404	6.62751	3.97729	4.57743	8.65019	4.61257	3.61229	4.25305	1.32298	8.34438	9.01566	6.81034	9.63731	7.70073	0.318871	0.552474	8.32227	8.01502	0.0605958	0.90649	5.66584	3.99842	0.511074	0.493025	yeeS	RadC family protein&&sp|P76362|YEES_ECOLI UPF0758 protein YeeS OS=Escherichia coli (strain K12) OX=83333 GN=yeeS PE=3 SV=1 && PF04002:RadC-like JAB domain
ECDH10B_RS15990	1.96459	1.42901	2.55869	0.56963	1.51847	2.41391	2.00482	2.81331	1.51088	1.47022	2.20577	2.5386	1.82755	0.487255	2.44853	1.83454	0.244571	1.02838	1.79487	0.839322	3.99184	7.87364	-0.986441	0.122918	7.02359	8.19014	-0.217137	0.691702	8.46906	7.6888	0.142227	0.807838	ECDH10B_RS15990	IS4-like element ISVsa5 family transposase&&-- && PF01609:Transposase DDE domain
ECDH10B_RS12270	3.37625	1.91009	6.66914	0.571047	4.05934	2.15104	2.00981	1.53835	3.46203	2.45647	0.98278	3.81737	3.20617	1.4654	2.67777	6.30551	3.92287	4.12376	2.57048	4.48752	7.70886	5.44364	0.480654	0.408689	7.2682	5.66219	0.329134	0.591208	4.68401	7.71252	-0.710143	0.313681	ais	lipopolysaccharide core heptose(II)-phosphate phosphatase Ais&&sp|C4ZU94|AIS_ECOBW Lipopolysaccharide core heptose(II)-phosphate phosphatase OS=Escherichia coli (strain K12 / MC4100 / BW2952) OX=595496 GN=ais PE=3 SV=1 && PF00300:Histidine phosphatase superfamily (branch 1)
ECDH10B_RS11975	11.3104	17.8252	4.41922	6.55888	18.9412	15.4414	4.32826	13.2518	8.69836	9.87499	19.7539	10.9613	5.26073	4.2078	14.0965	15.0882	5.63212	2.96027	7.38095	12.8856	5.116	8.74107	-0.777966	0.189904	7.15621	9.0997	-0.34321	0.533645	8.6861	7.49269	0.203586	0.747052	ccmD	heme exporter protein CcmD&&sp|P0ABM7|CCMD_ECO57 Heme exporter protein D OS=Escherichia coli O157:H7 OX=83334 GN=ccmD PE=3 SV=1 && PF04995:Heme exporter protein D (CcmD)
ECDH10B_RS18390	7.14343	12.124	6.51254	38.6629	19.3246	14.7912	8.50466	9.76447	14.6499	7.27631	6.23807	9.87159	10.6599	8.26795	11.3312	11.1176	12.45	11.9969	11.9649	13.0551	11.9267	9.1525	0.369016	0.419361	10.3931	9.53006	0.114094	0.806747	11.8997	7.82016	0.594383	0.278	yrhB	YrhB family protein&&sp|P46857|YRHB_ECOLI Uncharacterized protein YrhB OS=Escherichia coli (strain K12) OX=83333 GN=yrhB PE=4 SV=1 && PF15567:Immunity protein 35
ECDH10B_RS05625	4.91758	3.4776	5.97769	7.48568	2.95626	5.48281	4.39099	2.98752	1.89095	5.00905	3.5786	1.85336	2.66849	2.84585	3.25019	2.29603	2.85687	3.75396	1.49758	1.63404	3.41935	4.30365	-0.310048	0.68161	4.03442	4.47977	-0.127596	0.855674	5.25591	6.35742	-0.275066	0.688835	pgaD	poly-beta-1%2C6-N-acetyl-D-glucosamine biosynthesis protein PgaD&&sp|P69433|PGAD_ECO57 Biofilm PGA synthesis protein PgaD OS=Escherichia coli O157:H7 OX=83334 GN=pgaD PE=3 SV=1 && PF13994:PgaD-like protein
ECDH10B_RS13495	3.10726	9.4927	5.0991	2.52265	8.40584	1.1878	2.77453	4.53052	3.34552	3.25549	4.34151	4.21589	9.61095	3.77623	3.94309	5.22283	2.70775	7.96995	2.27106	5.5755	8.57088	6.98124	0.288698	0.598773	10.8509	7.26476	0.582293	0.246773	7.30092	10.2739	-0.496301	0.43154	hyfH	hydrogenase 4 subunit H&&sp|P77423|HYFH_ECOLI Hydrogenase-4 component H OS=Escherichia coli (strain K12) OX=83333 GN=hyfH PE=4 SV=1 && PF12838:4Fe-4S dicluster domain
ECDH10B_RS01475	3.99864	3.3933	2.08313	11.594	1.54532	1.63772	6.63084	2.60276	3.51449	3.49116	2.99301	4.30579	2.32482	1.98347	1.81223	2.6671	3.98231	2.09312	3.13131	1.70832	5.48561	7.16115	-0.378723	0.514389	4.60372	7.45034	-0.706245	0.229304	5.92737	6.00193	-0.011628	0.987109	rclC	reactive chlorine species resistance protein RclC&&sp|P75685|RCLC_ECOLI Inner membrane protein RclC OS=Escherichia coli (strain K12) OX=83333 GN=rclC PE=1 SV=2 && PF04224:Protein of unknown function, DUF417
ECDH10B_RS22710	1.41735	1.44334	1.5506	2.01369	2.81178	1.89631	1.51869	0.516639	1.30802	0.742481	1.7328	0.641012	0.922935	0.98428	1.34895	1.58823	1.48214	0.519345	1.2949	1.41289	4.76289	4.48184	0.0968871	0.88824	5.1135	4.67047	0.135697	0.836799	6.43761	5.63356	0.193299	0.780648	yjgN	YjgN family protein&&sp|P39338|YJGN_ECOLI Inner membrane protein YjgN OS=Escherichia coli (strain K12) OX=83333 GN=yjgN PE=1 SV=5 && PF05987:Bacterial protein of unknown function (DUF898)
ECDH10B_RS14665	6.24885	1.59086	6.83636	5.07317	2.25394	7.16617	4.46377	1.70833	2.40286	5.4558	2.72844	3.76816	4.06907	3.25465	1.98244	1.75056	2.17817	1.71728	5.13812	2.49169	5.28554	6.55984	-0.306139	0.620665	5.2905	6.82276	-0.357212	0.55126	6.8201	8.53332	-0.319832	0.63252	hycF	formate hydrogenlyase subunit HycF&&sp|P16432|HYCF_ECOLI Formate hydrogenlyase subunit 6 OS=Escherichia coli (strain K12) OX=83333 GN=hycF PE=4 SV=1 && PF12838:4Fe-4S dicluster domain
ECDH10B_RS13340	3.38346	3.28143	1.76265	0.981029	2.61515	5.08114	3.02115	3.08327	1.4869	2.95406	3.79882	2.91469	3.93431	3.35665	6.9004	3.61085	4.63326	2.21388	5.74074	1.92733	8.61408	6.60111	0.401483	0.471315	11.0024	6.86766	0.69842	0.167541	7.76962	6.30569	0.296189	0.637953	eutQ	ethanolamine utilization acetate kinase EutQ&&sp|P76555|EUTQ_ECOLI Acetate kinase EutQ OS=Escherichia coli (strain K12) OX=83333 GN=eutQ PE=1 SV=1 && PF06249:Ethanolamine utilisation protein EutQ
ECDH10B_RS26070	21.207	29.9943	51.5576	430.426	25.4977	54.0449	37.8723	57.9766	38.0553	12.3437	18.5193	5.32842	28.7696	55.2273	33.6395	6.60108	30.8007	32.3779	25.8333	28.1872	4.76154	3.02119	0.655321	0.389357	5.25241	3.15184	0.745258	0.338214	6.74582	5.26518	0.347998	0.611947	pheL	phe operon leader peptide&&-- && -
ECDH10B_RS16805	6.38492	3.87023	6.65259	4.62824	8.22507	6.10184	4.07229	4.15603	13.3281	2.38911	5.57569	7.56291	8.16686	10.2933	7.95772	3.40701	5.56399	10.0267	6.66667	10.9112	10.4404	9.07874	0.180516	0.726355	9.77238	9.45793	0.0410999	0.937726	6.68884	6.72151	0.00233044	0.997104	ECDH10B_RS16805	PTS sugar transporter subunit IIC&&sp|P42905|PTPC2_ECOLI Putative N-acetylgalactosamine permease IIC component 2 OS=Escherichia coli (strain K12) OX=83333 GN=agaW PE=5 SV=1 && PF03609:PTS system sorbose-specific iic component
ECDH10B_RS14270	7.25027	3.69161	3.96597	6.62195	7.84545	3.46441	7.76868	7.26772	6.69104	8.22916	5.69824	1.63951	5.31131	3.14686	7.47544	4.0622	6.31809	5.97747	8.61111	10.8412	12.5565	8.8002	0.521318	0.283023	8.23772	9.17032	-0.13157	0.805654	9.8305	7.45396	0.419652	0.467759	yfjT	protein YfjT&&sp|P52135|YFJT_ECOLI Uncharacterized protein YfjT OS=Escherichia coli (strain K12) OX=83333 GN=yfjT PE=3 SV=1 && -
ECDH10B_RS06785	2.45118	1.78294	3.8309	0.710714	4.73642	3.01179	3.43938	3.191	2.69299	2.75155	1.83473	1.84762	1.1401	5.16747	3.05498	1.63494	3.05146	3.84927	2.23942	1.39627	8.65293	7.46138	0.221544	0.672193	9.39549	7.76852	0.275597	0.60835	11.1108	8.35234	0.419499	0.436138	ECDH10B_RS06785	hypothetical protein&&-- && -
ECDH10B_RS19880	5.19356	4.89703	3.15659	8.1986	4.68325	6.61774	5.1527	3.15519	3.55035	5.03826	5.03926	4.34973	4.69708	8.01485	6.40752	5.9275	5.53155	7.92929	6.32653	4.602	12.1427	8.91328	0.453978	0.314647	12.9856	9.27564	0.489273	0.261884	9.24163	8.3049	0.151659	0.78783	cbrC	PF03691 family colicin E2 tolerance protein CbrC&&sp|P31469|CBRC_ECOLI UPF0167 protein CbrC OS=Escherichia coli (strain K12) OX=83333 GN=cbrC PE=2 SV=1 && PF03691:Uncharacterised protein family (UPF0167)
ECDH10B_RS15695	2.15848	3.66343	5.1164	1.75237	3.5035	2.06278	1.92734	4.72074	3.65198	0.753816	3.39284	2.9286	1.40554	0.74948	3.76625	2.82184	1.50477	1.97728	1.97201	0.43034	3.91737	7.12971	-0.859164	0.20081	6.0525	7.425	-0.297459	0.62987	7.6395	9.17097	-0.266462	0.652517	scpB	methylmalonyl-CoA decarboxylase&&sp|P52045|SCPB_ECOLI Methylmalonyl-CoA decarboxylase OS=Escherichia coli (strain K12) OX=83333 GN=scpB PE=1 SV=1 && PF00378:Enoyl-CoA hydratase/isomerase
ECDH10B_RS19160	2.74747	1.16577	6.26205	3.25289	2.47751	2.62566	2.86215	1.66914	3.87376	2.39878	1.99938	3.10645	3.35451	2.38499	4.35815	2.9932	3.99037	2.9363	1.25506	4.56474	7.99292	7.11431	0.154315	0.778754	8.54347	7.40574	0.20282	0.692908	5.71572	8.07231	-0.492583	0.466318	yiaT	MipA/OmpV family protein&&sp|P37681|YIAT_ECOLI Putative outer membrane protein YiaT OS=Escherichia coli (strain K12) OX=83333 GN=yiaT PE=3 SV=1 && PF06629:MltA-interacting protein MipA
ECDH10B_RS07805	0.883627	3.74929	1.61117	0.448361	5.97602	5.48893	3.55053	5.23399	3.05802	3.47168	6.94473	1.99816	7.55203	6.13637	4.90576	6.60108	4.6201	2.42835	3.22917	4.40426	9.53396	10.0491	-0.0602401	0.904216	17.0617	10.4692	0.722888	0.090243	12.4097	5.09279	1.25215	0.036981	paaF	2%2C3-dehydroadipyl-CoA hydratase&&sp|P76082|PAAF_ECOLI 2,3-dehydroadipyl-CoA hydratase OS=Escherichia coli (strain K12) OX=83333 GN=paaF PE=1 SV=1 && PF00378:Enoyl-CoA hydratase/isomerase
ECDH10B_RS06915	2.48581	1.58212	2.26627	5.04529	5.60389	5.939	3.88434	6.22947	2.38966	2.71291	3.25613	3.74746	4.55256	4.31569	3.94309	3.48189	1.0831	3.41569	2.83883	3.717	5.10513	5.57128	-0.138485	0.827423	7.84019	5.79555	0.436221	0.424457	9.44258	3.69467	1.36441	0.0433942	ECDH10B_RS06915	terminase small subunit&&sp|P03707|TERS_LAMBD Terminase small subunit OS=Escherichia phage lambda OX=10710 GN=Nu1 PE=1 SV=1 && PF07471:Phage DNA packaging protein Nu1
ECDH10B_RS23095	42.9016	13.2389	46.224	71.243	14.0677	37.2723	20.8951	21.3247	38.9926	37.4569	23.8409	2.93982	15.8729	44.0126	27.8396	40.0617	37.3856	17.8637	28.5057	34.9911	8.73344	7.59535	0.212047	0.712345	9.81216	7.91933	0.311888	0.583547	6.53731	9.53293	-0.539775	0.389467	ECDH10B_RS23095	tRNA-Leu&&-- && -
ECDH10B_RS14575	5.41457	2.55271	4.38788	2.44214	5.96755	3.44967	4.83476	1.09648	5.55214	4.72739	2.62685	4.9883	3.42787	5.22244	7.15733	5.05615	4.19413	8.26671	7.14539	4.1981	11.3668	8.50782	0.410663	0.389878	10.3687	8.85382	0.221398	0.641278	6.91096	7.44967	-0.0934723	0.886035	srlA	PTS glucitol/sorbitol transporter subunit IIC&&sp|P56579|PTHC_ECOLI PTS system glucitol/sorbitol-specific EIIC component OS=Escherichia coli (strain K12) OX=83333 GN=srlA PE=1 SV=1 && PF03608:PTS system enzyme II sorbitol-specific factor
ECDH10B_RS05555	1.27083	2.51638	1.5448	2.57933	6.87578	1.21449	3.7825	1.54411	2.93203	3.6985	4.43908	2.55445	3.44804	1.10317	3.69572	0.791141	0.369147	1.16415	2.3221	0.422281	2.89624	9.21246	-1.6566	0.0136263	6.36388	9.59194	-0.557587	0.313296	8.52846	4.54561	0.902367	0.210306	rutD	pyrimidine utilization protein D&&sp|C6EHJ8|RUTD_ECOBD Putative aminoacrylate hydrolase RutD OS=Escherichia coli (strain B / BL21-DE3) OX=469008 GN=rutD PE=3 SV=1 && PF12697:Alpha/beta hydrolase family
ECDH10B_RS07795	5.45081	3.46922	0.621176	7.60593	3.68641	1.30229	4.25873	4.3463	5.23997	3.56927	4.75997	3.59508	6.65514	5.32312	4.86354	2.54499	8.90622	4.36907	3.73494	1.35842	7.75058	7.22097	0.117922	0.835884	8.50233	7.52014	0.188569	0.714651	5.39698	5.06694	0.10917	0.886988	paaD	phenylacetate degradation protein PaaD&&sp|P76080|PAAD_ECOLI Putative 1,2-phenylacetyl-CoA epoxidase, subunit D OS=Escherichia coli (strain K12) OX=83333 GN=paaD PE=1 SV=2 && PF01883:Iron-sulfur cluster assembly protein
ECDH10B_RS07395	2.50878	1.59674	2.85902	3.18245	2.82784	0.899083	2.80017	2.00042	1.20587	2.19039	0.821557	1.65467	2.04206	1.90556	0.746162	1.17136	1.09311	0.861816	1.43253	1.25045	4.24176	5.34624	-0.335736	0.615053	5.59625	5.56026	0.00671989	0.991419	7.35313	8.05288	-0.116547	0.848869	ECDH10B_RS07395	ABC transporter ATP-binding protein&&sp|P77481|YCJV_ECOLI Putative uncharacterized ABC transporter ATP-binding protein YcjV OS=Escherichia coli (strain K12) OX=83333 GN=ycjV PE=5 SV=2 && PF17912:MalK OB fold domain|PF00005:ABC transporter
ECDH10B_RS23525	19.5007	11.584	3.55569	11.8738	12.3092	11.1817	13.93	17.7706	10.498	6.81034	6.81168	8.81945	11.111	6.77117	6.18657	14.5679	5.09804	7.14548	17.8161	11.6637	6.13047	4.83677	0.330248	0.603629	5.93263	5.03492	0.217627	0.72536	7.67181	6.43063	0.269854	0.677312	ECDH10B_RS23525	IS30 family transposase&&sp|P0CF88|INSI1_ECOLI Transposase InsI for insertion sequence element IS30A OS=Escherichia coli (strain K12) OX=83333 GN=insI1 PE=3 SV=1 && -
ECDH10B_RS16845	5.2202	2.95329	4.75916	2.94309	1.04606	6.09737	4.66121	2.64281	6.69104	5.57051	3.54557	2.18602	3.77693	2.01399	0.920054	2.70814	0.505447	2.12532	5.82906	2.3128	5.32044	8.89374	-0.741869	0.235617	4.86061	9.26745	-0.933842	0.11758	6.81487	8.08519	-0.248363	0.701399	yraH	fimbrial protein&&sp|P42913|YRAH_ECOLI Uncharacterized fimbrial-like protein YraH OS=Escherichia coli (strain K12) OX=83333 GN=yraH PE=2 SV=1 && PF00419:Fimbrial protein
ECDH10B_RS17480	3.80921	1.49194	0.267138	2.37887	1.32112	0.840076	2.09312	0.267019	2.02811	1.27914	2.04703	1.54607	1.43103	2.54357	0.929588	2.18896	1.02137	1.07367	1.33851	1.46048	4.79161	6.75064	-0.49887	0.409963	7.25195	7.02978	0.031329	0.954649	4.19583	6.88735	-0.695974	0.396889	acrE	multidrug efflux RND transporter periplasmic adaptor subunit AcrE&&sp|P24180|ACRE_ECOLI Multidrug export protein AcrE OS=Escherichia coli (strain K12) OX=83333 GN=acrE PE=1 SV=2 && PF16576:Barrel-sandwich domain of CusB or HlyD membrane-fusion|PF00529:HlyD membrane-fusion protein of T1SS
ECDH10B_RS12365	2.79961	1.66305	1.53141	3.40932	1.76717	1.87284	0.249982	2.80635	3.6602	1.22215	1.46687	2.53232	0.911513	0.729074	1.5543	1.04572	1.70776	1.79521	1.27888	0.837245	5.76907	9.09201	-0.661957	0.244083	4.52663	9.46726	-1.06977	0.0707167	6.46109	7.75772	-0.255657	0.70271	elaD	deubiquitinase ElaD&&sp|Q47013|ELAD_ECOLI Protease ElaD OS=Escherichia coli (strain K12) OX=83333 GN=elaD PE=1 SV=3 && PF02902:Ulp1 protease family, C-terminal catalytic domain
ECDH10B_RS10320	0.616372	2.61531	0.842903	3.12753	2.50114	3.82879	2.75185	1.40422	1.18506	2.15259	1.61476	1.62611	2.00682	1.33763	1.711	2.30228	1.61137	1.9762	0.844687	2.15053	6.13578	6.10211	0.00804482	0.989147	7.1429	6.34872	0.172166	0.755253	9.26	4.76102	0.924555	0.170128	torY	NapC/NirT family cytochrome c&&sp|P52005|TORY_ECOLI Cytochrome c-type protein TorY OS=Escherichia coli (strain K12) OX=83333 GN=torY PE=1 SV=2 && PF03264:NapC/NirT cytochrome c family, N-terminal region
ECDH10B_RS19190	2.35634	2.24957	1.61117	2.69017	0.531202	2.53335	4.73404	0.80523	0.906079	1.28581	1.80048	3.33026	2.63722	3.32387	3.97133	2.47541	1.28336	1.6189	1.61458	2.34894	6.68773	7.09537	-0.102354	0.86003	12.5923	7.37196	0.763668	0.119406	8.00801	7.63706	0.0654026	0.923449	yiaY	L-threonine dehydrogenase&&sp|P37686|ADH2_ECOLI Probable alcohol dehydrogenase OS=Escherichia coli (strain K12) OX=83333 GN=yiaY PE=3 SV=4 && PF00465:Iron-containing alcohol dehydrogenase
ECDH10B_RS01645	2.20907	1.12479	2.41676	0.896722	2.39041	4.64448	1.57801	4.02615	1.35912	3.08594	1.54327	2.33118	2.15772	1.53409	1.05123	3.71311	3.46508	1.21417	3.22917	3.08298	7.13241	5.37596	0.412241	0.489867	5.73526	5.59072	0.0207486	0.973673	7.76842	4.72229	0.724888	0.293261	tauB	taurine ABC transporter ATP-binding subunit&&sp|Q47538|TAUB_ECOLI Taurine import ATP-binding protein TauB OS=Escherichia coli (strain K12) OX=83333 GN=tauB PE=2 SV=1 && PF00005:ABC transporter
ECDH10B_RS10705	2.71885	3.69161	1.98298	117.54	0.980681	2.59831	2.91326	2.97316	2.50914	4.27283	3.32397	4.09878	0.885219	5.66434	4.31275	4.0622	3.31699	3.98498	2.48397	5.96269	8.31263	7.46485	0.147861	0.77848	8.21584	7.76445	0.0754203	0.890155	4.7414	5.57752	-0.243995	0.739734	rcsA	transcriptional regulator RcsA&&sp|P69406|RCSA_ECO57 Transcriptional regulatory protein RcsA OS=Escherichia coli O157:H7 OX=83334 GN=rcsA PE=3 SV=1 && PF00196:Bacterial regulatory proteins, luxR family
ECDH10B_RS09775	1.07377	1.82244	0.326314	1.81615	1.29102	1.36822	2.55678	3.26169	2.20212	5.625	1.56281	2.69793	2.91338	2.17492	3.69041	3.67655	2.18334	1.96727	0.981013	0.713601	4.69734	9.63834	-1.02082	0.0922109	10.4068	10.0256	0.0592862	0.902727	6.42789	3.24654	0.972435	0.221453	ydjH	sugar kinase&&sp|P77493|YDJH_ECOLI Uncharacterized sugar kinase YdjH OS=Escherichia coli (strain K12) OX=83333 GN=ydjH PE=1 SV=2 && PF00294:pfkB family carbohydrate kinase
ECDH10B_RS14595	7.54028	5.59894	9.45222	3.82601	5.09954	7.20598	12.6241	5.15347	2.17459	4.11458	3.29231	4.97319	2.30157	1.63637	5.98035	9.68158	4.10676	5.18047	8.61111	5.63745	7.16187	4.40942	0.696564	0.257607	6.22706	4.58434	0.425967	0.527216	8.69874	8.68841	0.00528906	0.992732	gutM	transcriptional regulator GutM&&sp|P15081|GUTM_ECOLI Glucitol operon activator protein OS=Escherichia coli (strain K12) OX=83333 GN=gutM PE=4 SV=1 && PF06923:Glucitol operon activator protein (GutM)
ECDH10B_RS22940	4.30054	2.1897	1.96036	6.54641	1.16339	2.87691	4.22404	3.91899	3.6381	1.5019	2.25329	3.56578	3.85053	3.73315	5.45735	4.41745	3.74761	5.12138	3.14322	3.42963	10.3182	7.29702	0.485572	0.333688	12.1378	7.59425	0.662817	0.160818	7.71685	7.12219	0.127835	0.841011	yjhI	IclR family transcriptional regulator&&sp|P39360|YJHI_ECOLI Uncharacterized HTH-type transcriptional regulator YjhI OS=Escherichia coli (strain K12) OX=83333 GN=yjhI PE=4 SV=1 && PF01614:Bacterial transcriptional regulator
ECDH10B_RS26720	6.8548	5.81708	12.4988	31.3037	6.18126	13.1018	6.12078	18.7399	26.3587	23.9394	35.9162	12.9174	8.36934	20.8265	32.6201	12.8021	11.9469	53.3745	18.7879	40.9996	10.4916	8.29804	0.340395	0.523869	6.50382	8.64574	-0.389742	0.490284	3.49514	2.66275	0.391094	0.680611	ECDH10B_RS26720	hypothetical protein&&-- && -
ECDH10B_RS13265	6.43683	3.9017	5.03001	0.933174	2.48758	6.15145	6.56864	5.86574	0.707183	4.01423	8.03003	0.693127	4.49087	2.39468	2.18793	3.43471	5.60923	5.05412	2.52033	1.83332	4.69734	4.19578	0.202646	0.79697	4.06931	4.37145	-0.0720133	0.927652	6.24411	6.05796	0.0491719	0.941705	yffN	protein YffN&&sp|P76545|YFFN_ECOLI Uncharacterized protein YffN OS=Escherichia coli (strain K12) OX=83333 GN=yffN PE=4 SV=2 && -
ECDH10B_RS07365	2.41504	2.39101	2.20175	4.08471	4.35548	4.23127	1.79703	2.93436	2.16685	1.75712	1.40597	5.46115	1.3105	2.09641	3.19236	1.87931	2.80604	2.94973	2.57414	2.80869	7.94593	7.64666	0.0344563	0.950279	6.29594	7.94312	-0.35029	0.551387	8.95689	6.30139	0.506015	0.404566	ycjP	carbohydrate ABC transporter permease&&sp|P77716|YCJP_ECOLI Inner membrane ABC transporter permease protein YcjP OS=Escherichia coli (strain K12) OX=83333 GN=ycjP PE=1 SV=1 && PF00528:Binding-protein-dependent transport system inner membrane component
ECDH10B_RS08875	2.05644	7.85306	6.56187	69.9117	10.1991	10.809	5.5087	8.43295	7.9076	6.28409	8.97904	6.97538	8.36934	4.46281	4.89301	4.80079	7.16816	2.82571	6.57576	3.07497	5.48152	8.39995	-0.602896	0.286796	6.54937	8.74549	-0.409264	0.434639	9.20892	5.78435	0.646881	0.300763	mdtI	multidrug/spermidine efflux SMR transporter subunit MdtI&&sp|A7ZM58|MDTI_ECO24 Spermidine export protein MdtI OS=Escherichia coli O139:H28 (strain E24377A / ETEC) OX=331111 GN=mdtI PE=3 SV=1 && PF00893:Small Multidrug Resistance protein
ECDH10B_RS22135	2.7301	2.64777	1.42228	7.1243	1.05508	2.23634	0.696502	2.13247	1.49972	3.74569	2.38409	1.17593	4.12695	4.0627	1.54664	0.728395	2.03922	1.78637	1.06897	0.38879	3.89682	6.45793	-0.69953	0.306764	8.02105	6.72301	0.278015	0.644423	4.26128	6.30569	-0.571552	0.439285	yjeJ	YjeJ family protein&&sp|P39279|YJEJ_ECOLI Uncharacterized protein YjeJ OS=Escherichia coli (strain K12) OX=83333 GN=yjeJ PE=4 SV=1 && PF15922:YjeJ-like
ECDH10B_RS17795	1.98429	1.20278	1.03374	2.01369	2.55616	2.70902	4.80918	3.87479	2.18004	1.48496	2.47542	1.92304	2.99954	3.44498	1.7986	1.32352	1.23511	1.29836	1.55388	2.82579	6.99233	8.15185	-0.232655	0.665417	10.0923	8.48748	0.254917	0.602179	13.3715	5.39442	1.32511	0.0219281	gspF	type II secretion system inner membrane protein GspF&&sp|P41441|GSPF_ECOLI Putative type II secretion system protein F OS=Escherichia coli (strain K12) OX=83333 GN=gspF PE=1 SV=1 && PF00482:Type II secretion system (T2SS), protein F
ECDH10B_RS22760	3.28791	2.51115	2.39803	1.66832	2.07539	3.14214	2.64225	3.29583	1.51716	2.58357	2.00984	1.23917	1.60575	0.856238	1.30386	3.3773	2.00562	3.0119	1.20155	2.94983	8.01211	6.39743	0.331198	0.551747	6.50859	6.6602	-0.0392187	0.947163	9.21723	9.02877	0.0329863	0.95174	idnD	L-idonate 5-dehydrogenase&&sp|P39346|IDND_ECOLI L-idonate 5-dehydrogenase (NAD(P)(+)) OS=Escherichia coli (strain K12) OX=83333 GN=idnD PE=1 SV=1 && PF08240:Alcohol dehydrogenase GroES-like domain|PF00107:Zinc-binding dehydrogenase
ECDH10B_RS07440	12.2939	14.6059	22.4163	9.9809	26.6063	14.0987	19.7595	2.24064	13.2366	12.8804	4.29432	9.26681	10.0068	6.40317	15.6009	2.29603	14.9986	11.2619	11.2319	19.6085	6.6631	4.61558	0.518654	0.404215	4.16175	4.80444	-0.187436	0.792271	6.90459	7.26439	-0.0724089	0.91448	ECDH10B_RS07440	NAD-dependent dehydratase&&sp|Q2EER5|YMJC_ECOLI Protein YmjC OS=Escherichia coli (strain K12) OX=83333 GN=ymjC PE=4 SV=1 && -
ECDH10B_RS11405	1.75054	2.2283	1.59594	3.84904	1.57853	0.836464	0.521029	1.59523	2.9169	2.03783	2.54779	1.53942	1.1874	2.7859	2.08258	1.63466	1.52547	1.33632	3.73173	3.49008	9.90019	8.88779	0.151804	0.762975	7.88586	9.25887	-0.22946	0.649641	4.18707	6.9089	-0.72128	0.313481	ECDH10B_RS11405	IS3-like element IS3 family transposase&&sp|P0CF79|INSF1_ECOLI Transposase InsF for insertion sequence IS3A OS=Escherichia coli (strain K12) OX=83333 GN=insF1 PE=3 SV=1 && PF13276:HTH-like domain|PF00665:Integrase core domain|PF01527:Transposase
ECDH10B_RS15340	1.40502	2.9808	1.9214	0.712922	0.633483	4.02819	1.88185	3.8411	2.70135	3.06677	0.613475	2.64766	4.00273	4.26878	1.67153	8.5281	3.06094	1.93061	3.85093	3.50152	5.03819	3.67106	0.445055	0.528545	7.88356	3.8189	1.0161	0.125674	4.02916	3.24225	0.290511	0.744383	yqeJ	protein YqeJ&&sp|Q46943|YQEJ_ECOLI Uncharacterized protein YqeJ OS=Escherichia coli (strain K12) OX=83333 GN=yqeJ PE=4 SV=3 && -
ECDH10B_RS21080	5.28525	3.5881	0.963693	6.43628	3.81274	6.06111	6.60701	8.66939	1.62586	3.69159	4.61539	7.17095	1.7208	5.50553	3.35347	3.94831	4.60571	0.968312	2.8972	9.48356	4.86457	4.618	0.0577945	0.936836	4.11498	4.7985	-0.236726	0.738038	6.46423	3.36719	0.952623	0.221125	frwB	PTS fructose-like transporter subunit IIB&&sp|P69818|PTFB2_ECO57 PTS system fructose-like EIIB component 2 OS=Escherichia coli O157:H7 OX=83334 GN=frwB PE=3 SV=1 && PF02302:PTS system, Lactose/Cellobiose specific IIB subunit
ECDH10B_RS10565	1.88507	1.5997	2.14823	1.91301	2.12481	2.25187	1.26241	4.72402	0.362432	2.88021	2.46924	2.13137	2.68516	0.409091	1.12132	1.32022	2.46405	2.15853	1.29167	2.34894	5.03609	4.75159	0.096463	0.887728	3.51027	4.94043	-0.47357	0.534532	5.94738	4.3302	0.461748	0.536157	fliA	RNA polymerase sigma factor FliA&&sp|P0AEM8|FLIA_ECO57 RNA polymerase sigma factor FliA OS=Escherichia coli O157:H7 OX=83334 GN=fliA PE=3 SV=1 && PF04539:Sigma-70 region 3|PF04545:Sigma-70, region 4|PF04542:Sigma-70 region 2
ECDH10B_RS06790	4.45931	3.44021	1.47835	2.4684	3.29003	1.54967	3.9818	2.21655	1.55885	1.06183	1.77006	0.916717	1.3199	1.40763	1.60762	2.27134	3.17942	1.48544	3.33333	0.808236	6.23429	3.7557	0.74897	0.271695	4.87779	3.91247	0.316933	0.643107	7.37827	8.36952	-0.170372	0.781649	ECDH10B_RS06790	zf-TFIIB domain-containing protein&&-- && -
ECDH10B_RS25625	37.7014	39.9924	38.6682	153.041	63.7443	81.0673	12.6241	38.651	28.9945	8.22916	16.4616	24.8659	15.3438	24.5455	29.9018	52.8086	20.5338	8.63412	30.1389	37.583	5.88856	4.77627	0.279648	0.671584	7.79235	4.97212	0.617853	0.311559	11.2729	8.93613	0.32924	0.564993	ypdK	membrane protein YpdK&&-- && -
ECDH10B_RS04305	2.3662	0.602396	2.58866	0.480253	2.56044	0.904516	2.11282	1.29376	1.27382	1.23954	3.09946	0.356714	0.3852	1.84861	0.938339	0.883827	0.618591	1.73405	1.29707	1.88701	6.71644	7.25054	-0.0995286	0.87322	5.13174	7.55856	-0.546788	0.413529	7.84928	8.53332	-0.0989109	0.874222	ybhI	anion permease&&sp|P75763|YBHI_ECOLI Inner membrane protein YbhI OS=Escherichia coli (strain K12) OX=83333 GN=ybhI PE=1 SV=1 && PF00939:Sodium:sulfate symporter transmembrane region
ECDH10B_RS00580	2.46474	2.55642	1.49804	3.33502	1.48171	2.09375	2.93442	1.49738	1.68491	1.67373	2.63066	0.825711	0.222912	1.90183	1.73763	0.767196	0.477298	1.00348	0.500404	1.911	4.07706	7.14003	-0.817205	0.219602	5.05464	7.43934	-0.542269	0.395962	7.96177	8.60865	-0.114893	0.843661	yadC	fimbrial tip-adhesin YadC&&sp|P31058|YADC_ECOLI Uncharacterized fimbrial-like protein YadC OS=Escherichia coli (strain K12) OX=83333 GN=yadC PE=2 SV=2 && PF00419:Fimbrial protein
ECDH10B_RS16545	1.58409	4.83942	0.577676	2.89362	2.5712	0.908317	3.11182	1.73226	1.21826	1.38305	2.76665	1.19404	0.257879	0.550039	2.0102	1.77508	2.48476	1.74133	1.73669	1.57912	6.83597	5.93865	0.221962	0.703824	4.33592	6.18428	-0.504819	0.462742	7.11464	7.95153	-0.17368	0.799994	ygjJ	protein YgjJ&&sp|P42591|YGJJ_ECOLI Uncharacterized protein YgjJ OS=Escherichia coli (strain K12) OX=83333 GN=ygjJ PE=3 SV=1 && -
ECDH10B_RS00600	0.261211	0.554167	0.595353	1.45795	0.824406	0.74889	1.86592	1.54723	0.803543	0.79821	1.14052	0.295339	0.744156	1.02037	0.621514	0.73176	1.02432	0.598207	0.596613	0.650976	6.30999	6.67459	-0.0613339	0.917277	7.14356	6.95567	0.0517945	0.926474	10.3728	3.90579	1.39615	0.0380956	htrE	Yad fimbria usher protein HtrE&&sp|P33129|HTRE_ECOLI Outer membrane usher protein HtrE OS=Escherichia coli (strain K12) OX=83333 GN=htrE PE=1 SV=3 && PF00577:Outer membrane usher protein|PF13954:PapC N-terminal domain|PF13953:PapC C-terminal domain
ECDH10B_RS18875	4.18905	3.15989	1.27303	1.88939	3.35772	4.00332	2.07804	1.27246	2.14774	2.84465	2.03229	3.85926	5.30403	3.63637	4.06073	4.34639	2.02803	1.7055	2.55144	4.17589	6.44249	6.67821	-0.068753	0.905193	11.146	6.94365	0.674844	0.164909	6.2478	6.70208	-0.0990311	0.884028	bcsQ	cellulose biosynthesis protein BcsQ&&sp|P0DP92|BCSQ_ECOLI Cellulose biosynthesis protein BcsQ OS=Escherichia coli (strain K12) OX=83333 GN=bcsQ PE=1 SV=1 && PF06564:Cellulose biosynthesis protein BcsQ
ECDH10B_RS23060	5.01095	7.89724	10.442	4.35875	3.87307	10.2617	8.30954	8.4804	3.8537	3.125	4.37586	4.31669	4.07873	5.59264	5.10979	4.67925	4.99049	5.9018	7.19409	10.704	11.5333	6.2677	0.869617	0.0840964	8.13183	6.52309	0.315188	0.54867	11.7696	11.8057	-0.016418	0.974078	yjjB	threonine/serine exporter&&sp|B7UQZ2|YJJB_ECO27 UPF0442 protein YjjB OS=Escherichia coli O127:H6 (strain E2348/69 / EPEC) OX=574521 GN=yjjB PE=3 SV=1 && PF12821:Threonine/Serine exporter, ThrE
ECDH10B_RS13345	2.1207	1.79966	7.73364	2.15213	6.37443	3.3778	2.52482	6.44184	4.34918	3.08594	2.46924	1.59852	2.30157	1.84091	3.9246	1.98032	3.08007	4.53291	0.645833	0.704681	3.65432	4.66666	-0.341521	0.65399	4.2455	4.86274	-0.181825	0.79006	7.14222	5.98476	0.259805	0.708898	eutP	ethanolamine utilization acetate kinase EutP&&sp|P76556|EUTP_ECOLI Probable acetate kinase EutP OS=Escherichia coli (strain K12) OX=83333 GN=eutP PE=3 SV=1 && PF10662:Ethanolamine utilisation - propanediol utilisation
ECDH10B_RS12895	1.35617	0.920689	1.73095	2.20202	2.20124	1.55525	4.11721	0.741507	1.66875	1.65767	3.78971	2.24892	1.32464	1.17724	1.29072	1.01312	3.07268	0.496928	1.23901	1.62229	6.80242	9.89418	-0.526469	0.346475	5.29715	10.2994	-0.946804	0.0816297	8.64369	5.35782	0.698719	0.303943	frc	formyl-CoA transferase&&sp|A7ZPI2|FCTA_ECO24 Formyl-CoA:oxalate CoA-transferase OS=Escherichia coli O139:H28 (strain E24377A / ETEC) OX=331111 GN=frc PE=3 SV=1 && PF02515:CoA-transferase family III
ECDH10B_RS15675	1.46889	6.23258	12.0524	5.96262	2.64911	2.80753	5.24638	5.35426	10.1669	2.56493	7.69632	4.42881	9.56496	2.55018	6.99002	13.7165	12.8003	1.34558	9.39394	7.32136	6.02244	4.86197	0.311702	0.646981	6.68838	5.06757	0.389406	0.546995	2.96869	4.86879	-0.723142	0.41156	ECDH10B_RS15675	LysR substrate-binding domain-containing protein&&sp|P64563|YQFE_ECOL6 Uncharacterized protein YqfE OS=Escherichia coli O6:H1 (strain CFT073 / ATCC 700928 / UPEC) OX=199310 GN=yqfE PE=4 SV=1 && PF03466:LysR substrate binding domain
ECDH10B_RS11225	3.02418	2.05309	3.85993	2.1483	5.18135	5.20218	0.540069	3.30704	1.86061	0.792112	1.84863	1.13977	2.46157	1.31259	2.15868	2.54159	1.84475	1.66218	2.21034	2.41174	7.71096	5.35328	0.523526	0.362085	8.38099	5.57689	0.587715	0.2931	12.7186	10.7156	0.249578	0.657807	gmd	GDP-mannose 4%2C6-dehydratase&&sp|P0AC90|GM4D_ECO57 GDP-mannose 4,6-dehydratase OS=Escherichia coli O157:H7 OX=83334 GN=gmd PE=3 SV=1 && PF16363:GDP-mannose 4,6 dehydratase
ECDH10B_RS02380	2.31613	3.93099	2.4635	2.74219	5.91756	4.05798	2.4128	3.51773	0.890617	3.70734	1.34839	2.0368	1.88524	1.67546	1.83697	4.32562	0.33639	2.12169	2.82139	2.69366	5.92211	5.89804	0.00355905	0.995693	7.54612	6.13238	0.292252	0.624936	11.1332	8.15194	0.440222	0.421196	glxR	2-hydroxy-3-oxopropionate reductase&&sp|P77161|GLXR_ECOLI 2-hydroxy-3-oxopropionate reductase OS=Escherichia coli (strain K12) OX=83333 GN=glxR PE=2 SV=1 && PF14833:NAD-binding of NADP-dependent 3-hydroxyisobutyrate dehydrogenase|PF03446:NAD binding domain of 6-phosphogluconate dehydrogenase
ECDH10B_RS09365	0.883627	1.99962	2.68529	2.39126	1.0624	3.65929	4.73404	3.22092	3.3978	2.05729	2.57212	1.77614	1.19873	1.53409	1.63525	3.30054	1.54003	0.809449	1.61458	3.22979	6.99777	9.54574	-0.460102	0.390661	7.79941	9.94444	-0.367543	0.470185	11.7476	6.83999	0.765017	0.201843	ydiO	acyl-CoA dehydrogenase&&sp|P0A9V0|YDIO_ECO57 Probable acyl-CoA dehydrogenase YdiO OS=Escherichia coli O157:H7 OX=83334 GN=ydiO PE=3 SV=1 && PF02770:Acyl-CoA dehydrogenase, middle domain|PF00441:Acyl-CoA dehydrogenase, C-terminal domain|PF02771:Acyl-CoA dehydrogenase, N-terminal domain
ECDH10B_RS08670	2.58524	1.91964	4.41922	6.23094	1.16561	2.77945	2.59696	2.65036	1.49115	2.25714	1.69319	1.70509	1.31518	1.12208	0.512601	2.11235	0.844818	1.48013	1.77143	1.6107	5.06691	6.32434	-0.321207	0.597391	4.69453	6.58108	-0.504765	0.416952	7.74642	10.0155	-0.371781	0.520363	ydfU	DUF968 domain-containing protein&&sp|P76162|YDFU_ECOLI Uncharacterized protein YdfU OS=Escherichia coli (strain K12) OX=83333 GN=ydfU PE=4 SV=4 && PF06147:Protein of unknown function (DUF968)
ECDH10B_RS06910	0.930899	3.55488	2.54605	12.281	1.25915	1.77925	3.74048	1.69662	1.78979	3.25103	2.84521	4.21011	2.27316	3.63637	3.32242	6.08495	2.02803	5.11651	5.95336	1.39196	8.94137	7.42147	0.271147	0.624569	9.8569	7.71579	0.336287	0.508953	4.96311	5.45258	-0.154862	0.83663	ECDH10B_RS06910	hypothetical protein&&-- && -
ECDH10B_RS13505	9.01556	6.25968	0.747211	2.49523	1.47813	3.91629	2.92733	4.48128	6.30316	3.5779	3.5786	1.23557	4.00273	6.40317	7.80046	5.3574	3.57109	3.75396	1.49758	2.45106	3.95484	5.14959	-0.374773	0.59884	8.5962	5.36942	0.686266	0.235957	4.25008	7.07045	-0.731346	0.343513	hyfJ	hydrogenase 4 assembly chaperone HyfJ&&sp|P77453|HYFJ_ECOLI Hydrogenase-4 component J OS=Escherichia coli (strain K12) OX=83333 GN=hyfJ PE=4 SV=1 && PF07450:Formate hydrogenlyase maturation protein HycH
ECDH10B_RS19900	0.960546	1.63026	1.97035	3.41173	2.38195	2.06541	1.71538	2.62597	1.29275	0.41932	0.838806	2.17209	0.977312	0.833817	1.14274	2.24241	1.04631	1.09989	1.31635	1.43629	5.85307	5.62145	0.0330459	0.958112	6.48076	5.84401	0.113501	0.855733	9.90875	6.8723	0.5193	0.365252	bglB	6-phospho-beta-glucosidase BglB&&sp|P11988|BGLB_ECOLI 6-phospho-beta-glucosidase BglB OS=Escherichia coli (strain K12) OX=83333 GN=bglB PE=1 SV=2 && PF00232:Glycosyl hydrolase family 1
ECDH10B_RS13280	1.79531	3.8088	7.36537	0.910955	5.66616	2.57356	8.0153	5.72608	2.76138	2.35119	6.27107	4.05975	1.46131	5.45455	1.42389	2.5147	3.9112	0.822297	5.74074	1.78967	3.91463	4.92978	-0.317204	0.663653	3.62278	5.13112	-0.510757	0.481364	6.63647	5.23287	0.338869	0.631633	yffQ	protein YffQ&&sp|P76548|YFFQ_ECOLI Uncharacterized protein YffQ OS=Escherichia coli (strain K12) OX=83333 GN=yffQ PE=4 SV=2 && -
ECDH10B_RS08140	0.832874	0.424073	0.303727	0.676173	0.60083	0.318379	1.48738	2.73233	0.384316	0.872606	0.872778	0.627796	0.271172	1.01218	0.660569	0.622193	0.145158	0.610365	0.456554	0.996309	3.80252	4.73447	-0.324702	0.656332	4.61104	4.92629	-0.0906015	0.892945	8.35401	3.39521	1.3207	0.0976147	ECDH10B_RS08140	RHS repeat protein&&sp|P24211|RHSE_ECOLI Putative protein RhsE OS=Escherichia coli (strain K12) OX=83333 GN=rhsE PE=5 SV=3 && PF03527:RHS protein
ECDH10B_RS23010	4.4965	2.05466	2.52269	1.75505	6.23797	5.28879	2.16193	1.57599	1.86203	2.71789	1.20819	3.38933	3.37845	1.201	0.822984	2.9069	3.31555	2.85164	1.89602	0.344798	6.99313	7.57166	-0.108494	0.853989	7.1919	7.8709	-0.146669	0.798087	11.9417	9.5135	0.340346	0.547424	nanS	9-O-acetyl-N-acetylneuraminic acid deacetylase&&sp|P39370|NANS_ECOLI Probable 9-O-acetyl-N-acetylneuraminic acid deacetylase OS=Escherichia coli (strain K12) OX=83333 GN=nanS PE=2 SV=1 && PF03629:Carbohydrate esterase, sialic acid-specific acetylesterase
ECDH10B_RS16060	1.42568	0.80657	2.16628	3.85816	0.857066	4.54158	4.66774	2.59839	0.730954	2.48949	5.80997	4.65677	1.16046	1.23759	2.63839	0.88754	2.07063	1.306	1.73669	1.89494	4.23149	8.23573	-0.95441	0.145184	3.72161	8.56329	-1.18024	0.081953	7.28781	3.35861	1.12089	0.152553	yghS	dTMP kinase&&sp|Q46843|YGHS_ECOLI Uncharacterized ATP-binding protein YghS OS=Escherichia coli (strain K12) OX=83333 GN=yghS PE=4 SV=1 && -
ECDH10B_RS10980	6.96026	13.2898	7.93193	12.361	26.6745	13.3034	26.4135	17.4425	6.69104	7.59615	16.7148	15.7393	11.3308	6.04196	17.9411	14.6239	13.6471	19.1279	7.94872	8.673	8.16519	7.68498	0.0915273	0.866621	8.57796	7.99305	0.105609	0.842624	13.0441	5.84897	1.14565	0.0438847	yeeW	DUF5983 family protein&&sp|P64527|YEEW_ECO57 Uncharacterized protein YeeW OS=Escherichia coli O157:H7 OX=83334 GN=yeeW PE=4 SV=1 && -
ECDH10B_RS19555	2.29072	1.70094	1.0442	1.16233	2.32384	1.09458	2.55678	1.56561	3.08296	1.25	2.75054	2.80585	0.699211	0.497124	0.908408	1.60431	1.24762	0.786907	1.30802	1.99808	5.34688	9.89856	-0.902694	0.105248	3.8786	10.3051	-1.43245	0.0166069	7.13261	6.36601	0.176678	0.784356	setC	sugar efflux transporter&&sp|P31436|SETC_ECOLI Sugar efflux transporter C OS=Escherichia coli (strain K12) OX=83333 GN=setC PE=1 SV=1 && PF07690:Major Facilitator Superfamily
ECDH10B_RS12865	4.37259	2.47376	1.06304	3.84573	3.94294	2.78582	2.34262	3.98464	1.56929	2.03608	1.2728	1.97756	1.66093	1.77132	3.46799	0.27221	2.79429	1.06814	2.13058	1.45295	7.32914	6.72158	0.129926	0.815095	7.3387	6.99231	0.0893747	0.879354	12.1094	9.82584	0.317468	0.551032	emrK	multidrug efflux MFS transporter periplasmic adaptor subunit EmrK&&sp|P52599|EMRK_ECOLI Probable multidrug resistance protein EmrK OS=Escherichia coli (strain K12) OX=83333 GN=emrK PE=2 SV=2 && PF00529:HlyD membrane-fusion protein of T1SS|PF16576:Barrel-sandwich domain of CusB or HlyD membrane-fusion
ECDH10B_RS21950	11.3104	9.59818	24.0602	26.7821	23.7979	25.2209	10.0993	20.6139	43.4918	29.625	6.58463	34.1019	18.4126	19.6364	68.774	42.2469	45.9957	37.9901	24.1111	60.1328	12.8084	8.63214	0.549518	0.267409	11.8136	8.98328	0.386017	0.475338	5.72612	4.3259	0.404488	0.589347	pmrR	LpxT activity modulator PmrR&&sp|G3MTW7|PMRR_ECOLI Putative membrane protein PmrR OS=Escherichia coli (strain K12) OX=83333 GN=pmrR PE=4 SV=1 && -
ECDH10B_RS20390	3.56234	6.80186	1.62386	8.13404	3.21231	2.5533	2.38566	5.68099	5.47928	3.11023	4.66627	8.72686	10.1487	4.63852	2.82536	10.8112	6.98472	3.26329	4.06824	5.32672	6.32978	7.05729	-0.168111	0.770805	9.55834	7.33887	0.356818	0.514903	4.2002	4.85366	-0.219397	0.783324	yigF	DUF2628 domain-containing protein&&sp|P27842|YIGF_ECOLI Uncharacterized protein YigF OS=Escherichia coli (strain K12) OX=83333 GN=yigF PE=4 SV=1 && PF10947:Protein of unknown function (DUF2628)
ECDH10B_RS08495	2.12831	1.80611	2.49472	1.54275	0.822507	0.871691	3.25783	2.77068	0.935307	0.265457	0.796528	0.229179	1.48488	0.26393	0.482286	1.13567	0.264952	0.83556	1.11111	2.12162	4.08325	2.10638	0.943037	0.288746	3.3129	2.19675	0.595341	0.514757	6.908	7.66079	-0.143272	0.825717	yneK	putative protein YneK&&sp|P76150|YNEK_ECOLI Uncharacterized protein YneK OS=Escherichia coli (strain K12) OX=83333 GN=yneK PE=4 SV=1 && -
ECDH10B_RS18025	0.507194	1.72165	0.6936	0.772065	2.28679	4.60472	1.58509	2.07988	1.36521	1.32847	3.98621	1.14692	2.27061	1.32083	1.60906	0.23681	1.10496	0.929232	1.62182	2.2752	6.70343	8.86034	-0.396111	0.491684	6.39943	9.23042	-0.495345	0.411377	11.3247	4.15351	1.41134	0.033922	frlA	fructoselysine/psicoselysine transporter&&sp|P45539|FRLA_ECOLI Probable fructoselysine/psicoselysine transporter FrlA OS=Escherichia coli (strain K12) OX=83333 GN=frlA PE=2 SV=2 && PF13520:Amino acid permease
ECDH10B_RS24405	17.0431	9.20373	4.23761	12.5787	11.1771	10.3648	26.2858	12.7072	11.9156	8.11643	16.2361	15.1823	11.3502	1.34496	11.0596	7.23406	5.40066	9.93515	5.6621	15.4451	6.74983	9.50969	-0.511139	0.340479	5.97234	9.89652	-0.716072	0.197594	10.6313	7.12648	0.594256	0.326409	ogrK	prophage transcriptional regulator OgrK&&sp|P37057|OGRK_ECOLI Prophage late control protein OgrK OS=Escherichia coli (strain K12) OX=83333 GN=ogrK PE=4 SV=1 && PF04606:Ogr/Delta-like zinc finger
ECDH10B_RS12745	2.24286	2.99093	1.16844	5.20251	2.60033	2.75583	3.14709	1.75189	4.18901	0.279745	0.2798	1.44909	0.782403	1.66881	0.254123	2.39359	0.837639	0.880533	4.09821	0.958207	6.05477	5.55892	0.106658	0.89177	4.77509	5.79603	-0.318317	0.695351	8.6964	7.21695	0.261682	0.660053	yfdF	protein YfdF&&sp|P76505|YFDF_ECOLI Uncharacterized protein YfdF OS=Escherichia coli (strain K12) OX=83333 GN=yfdF PE=4 SV=1 && -
ECDH10B_RS14855	3.01611	0.853171	3.20803	3.57095	7.25268	4.32359	3.59086	4.12278	4.25253	0.438889	0.87795	3.41019	5.31918	0.436364	2.39214	1.40823	0.876108	3.2234	1.37778	2.50553	4.56346	5.11793	-0.197412	0.789827	5.67405	5.32725	0.0829755	0.912179	10.3674	5.11439	1.04312	0.0991572	cas5e	type I-E CRISPR-associated protein Cas5/CasD&&sp|Q46898|CAS5_ECOLI CRISPR system Cascade subunit CasD OS=Escherichia coli (strain K12) OX=83333 GN=casD PE=1 SV=2 && PF09704:CRISPR-associated protein (Cas_Cas5)
ECDH10B_RS18880	14.3624	3.04704	6.54699	20.041	8.09451	13.7257	3.20612	9.81614	24.8524	12.5397	25.0843	6.76624	11.6905	18.7013	22.7823	13.4117	18.7737	13.1568	16.4021	19.6863	10.8707	11.0837	-0.0216475	0.963829	11.0868	11.5559	-0.0473269	0.921101	5.26631	4.84724	0.13931	0.8578	bcsR	cellulose biosynthesis protein BcsR&&sp|P0ADJ3|YHJR_ECOLI Protein YhjR OS=Escherichia coli (strain K12) OX=83333 GN=yhjR PE=2 SV=1 && PF10945:Cellulose biosynthesis protein BcsR
ECDH10B_RS07615	4.81295	2.04217	8.77576	8.14045	5.06337	9.96572	5.73009	3.65494	6.16905	2.80142	4.90345	4.83714	4.57049	2.08898	3.81724	0.749059	5.59218	2.93927	6.59575	3.19855	6.55326	6.68629	-0.0280583	0.961047	4.17587	6.96216	-0.716818	0.26384	8.29091	7.077	0.230598	0.718591	ydaT	toxin YdaT family protein&&sp|P76064|YDAT_ECOLI Uncharacterized protein YdaT OS=Escherichia coli (strain K12) OX=83333 GN=ydaT PE=4 SV=1 && PF06254:Putative bacterial toxin ydaT
ECDH10B_RS14675	4.03944	1.24652	2.00874	3.72664	3.64253	3.86035	4.59058	4.35033	2.82414	3.8474	2.88612	1.93761	2.69015	2.55018	2.62126	1.37165	2.88006	3.70034	3.01948	2.56248	9.51357	8.96155	0.0966191	0.840697	7.51366	9.331	-0.293452	0.560015	12.1552	7.21053	0.779222	0.159705	hycD	formate hydrogenlyase subunit HycD&&sp|P16430|HYCD_ECOLI Formate hydrogenlyase subunit 4 OS=Escherichia coli (strain K12) OX=83333 GN=hycD PE=1 SV=1 && PF00146:NADH dehydrogenase
ECDH10B_RS17440	11.1708	9.47968	5.09211	18.4215	5.03658	4.00332	3.74048	6.36231	11.8126	13.4105	10.9744	7.36769	10.2292	19.394	4.42989	7.8235	10.9513	11.5122	12.7572	5.56785	8.39001	8.93568	-0.0770919	0.87785	8.98012	9.30535	-0.0513357	0.920721	3.70969	6.66977	-0.840347	0.255357	yhdT	YhdT family protein&&sp|P45566|YHDT_ECOLI Uncharacterized membrane protein YhdT OS=Escherichia coli (strain K12) OX=83333 GN=yhdT PE=2 SV=1 && PF06196:Protein of unknown function (DUF997)
ECDH10B_RS09345	1.3401	3.18423	0.977395	4.89585	3.86695	0.512274	1.91456	1.2212	1.03061	0.234005	0.468102	0.808101	0.218158	0.697976	1.27543	1.00111	1.63492	0.24552	1.22433	2.4046	5.88781	2.71711	1.08872	0.158247	3.56259	2.82884	0.311288	0.708847	7.541	7.40005	0.0224152	0.973782	ydiN	MFS transporter&&sp|P76198|YDIN_ECOLI Inner membrane transport protein YdiN OS=Escherichia coli (strain K12) OX=83333 GN=ydiN PE=1 SV=2 && PF07690:Major Facilitator Superfamily
ECDH10B_RS20720	1.89138	1.92606	5.173	1.53552	3.41106	2.89203	4.05322	3.79185	2.90915	1.65134	3.30333	0.855398	1.23161	1.64184	1.50009	2.82588	0.329639	1.38608	1.03679	1.88543	3.5177	6.62285	-0.921779	0.19161	5.70038	6.90438	-0.28055	0.644857	10.1436	8.61949	0.235923	0.673561	yihU	sulfolactaldehyde 3-reductase&&sp|P0A9V8|SQUU_ECOLI 3-sulfolactaldehyde reductase OS=Escherichia coli (strain K12) OX=83333 GN=yihU PE=1 SV=1 && PF03446:NAD binding domain of 6-phosphogluconate dehydrogenase|PF14833:NAD-binding of NADP-dependent 3-hydroxyisobutyrate dehydrogenase
ECDH10B_RS17820	2.41381	1.17051	1.57188	0.34994	1.86569	5.27267	2.77115	1.57118	2.91713	2.7096	3.01126	1.81946	1.12272	1.19734	1.64095	1.28802	1.50247	2.21118	1.26016	3.09372	6.71568	8.69143	-0.377577	0.481259	4.55126	9.05216	-0.982772	0.083349	9.08856	5.42244	0.751446	0.253618	gspK	type II secretion system minor pseudopilin GspK&&sp|P45762|GSPK_ECOLI Putative type II secretion system protein K OS=Escherichia coli (strain K12) OX=83333 GN=gspK PE=2 SV=1 && PF03934:Type II secretion system (T2SS), protein K
ECDH10B_RS26240	7.37636	12.5194	2.24163	12.4761	6.65157	9.39911	19.7595	24.647	1.89095	6.44021	15.0301	3.70672	8.00546	10.6719	1.95011	2.29603	6.42797	6.75714	4.49275	2.45106	2.35381	3.15719	-0.389437	0.671006	2.78967	3.28782	-0.210718	0.814467	6.67992	3.24654	1.02784	0.200745	ECDH10B_RS26240	fimbrial family protein&&-- && -
ECDH10B_RS05160	3.18106	0.599886	4.18905	3.58689	2.23105	1.35112	4.41844	3.54301	2.71824	2.16015	4.01251	1.3321	1.72618	0.613637	1.12132	1.65027	2.77206	2.26646	2.26042	3.52341	8.78602	8.30189	0.090099	0.860953	4.3258	8.65055	-0.991178	0.103571	8.86375	8.19726	0.131805	0.835715	ssuA	aliphatic sulfonate ABC transporter substrate-binding protein SsuA&&sp|P75853|SSUA_ECOLI Putative aliphatic sulfonates-binding protein OS=Escherichia coli (strain K12) OX=83333 GN=ssuA PE=1 SV=2 && PF09084:NMT1/THI5 like
ECDH10B_RS26660	30.345	16.3871	12.575	11.1981	24.8758	31.636	24.6324	17.5972	33.9448	7.22561	31.3171	12.4763	13.4726	14.3681	8.75173	10.3041	2.40395	22.7435	25.2033	46.7496	10.0873	8.85635	0.175464	0.771854	5.08607	9.23353	-0.860173	0.152638	9.72577	7.79003	0.331731	0.561719	ECDH10B_RS26660	hypothetical protein&&-- && -
ECDH10B_RS24020	37.7014	31.9939	41.2461	107.128	47.5957	28.8239	67.3286	41.2278	75.3858	52.6666	118.523	45.4692	92.0628	144	47.8428	84.4938	59.1373	131.239	103.333	15.0332	11.7754	11.1169	0.0971448	0.849893	14.6284	11.5823	0.341475	0.446133	6.65484	5.3298	0.327723	0.627288	trpL	trp operon leader peptide&&-- && -
ECDH10B_RS21915	2.66913	0.566264	2.12922	1.69293	3.30944	3.82618	3.57497	2.43232	2.56589	3.78687	2.6222	0.251489	1.08629	0.868866	1.85232	2.49244	1.45372	2.13943	2.74336	2.32815	7.45077	7.92876	-0.0761215	0.8972	5.65111	8.26391	-0.540888	0.395937	10.7012	5.84255	0.897869	0.139453	phnD	phosphonate ABC transporter substrate-binding protein&&sp|P16682|PHND_ECOLI Phosphonates-binding periplasmic protein OS=Escherichia coli (strain K12) OX=83333 GN=phnD PE=3 SV=2 && PF12974:ABC transporter, phosphonate, periplasmic substrate-binding protein
ECDH10B_RS07810	1.29016	1.09485	1.56829	0.872855	0.387798	1.23296	2.30402	1.1757	3.30736	2.62833	0.751098	5.1866	2.45034	5.22641	2.72868	3.21269	5.99618	2.75766	1.96451	4.71574	10.3037	7.87869	0.36874	0.499465	9.47898	8.18887	0.184879	0.729861	3.23948	3.33059	-0.039928	0.965353	paaG	2-(1%2C2-epoxy-1%2C2-dihydrophenyl)acetyl-CoA isomerase PaaG&&sp|P77467|PAAG_ECOLI 1,2-epoxyphenylacetyl-CoA isomerase OS=Escherichia coli (strain K12) OX=83333 GN=paaG PE=1 SV=1 && PF00378:Enoyl-CoA hydratase/isomerase
ECDH10B_RS07720	1.79531	1.01568	1.63675	2.42921	1.6189	4.00332	4.00765	2.45403	1.84092	3.39616	1.56777	1.57879	0.974209	1.81818	1.66121	0.558822	0.521493	0.822297	1.36684	2.38622	4.87968	8.00933	-0.726668	0.238113	5.00578	8.33583	-0.717691	0.222577	11.0163	5.39013	1.03888	0.0902894	ompN	porin OmpN&&sp|P77747|OMPN_ECOLI Outer membrane porin N OS=Escherichia coli (strain K12) OX=83333 GN=ompN PE=1 SV=1 && PF00267:Gram-negative porin
ECDH10B_RS18620	2.53376	0.89591	1.15499	4.71407	2.2848	2.62321	1.50829	2.50137	1.13669	1.1061	1.47509	2.06903	0.859329	1.09974	1.33972	0.591509	0.735996	1.35395	2.31487	1.47338	7.98293	7.83517	0.0174794	0.973936	5.50504	8.14816	-0.560901	0.318347	11.4474	7.87837	0.559815	0.313614	ECDH10B_RS18620	YhiJ/YhiL family protein&&sp|P37629|YHIL_ECOLI Putative uncharacterized protein YhiL OS=Escherichia coli (strain K12) OX=83333 GN=yhiL PE=5 SV=3 && PF13258:Domain of unknown function (DUF4049)
ECDH10B_RS16055	2.68231	5.69062	4.0757	1.81471	1.20938	2.13616	4.79017	5.29606	2.75047	2.3419	3.51354	0.336975	0.727769	2.32842	0.709132	0.41746	1.16872	4.50476	2.45059	1.78259	6.37226	5.74757	0.163404	0.804051	2.80019	5.99315	-1.08539	0.169755	8.17103	10.0585	-0.309428	0.602343	ECDH10B_RS16055	ATP-binding protein&&sp|P64573|YGHR_ECOL6 Uncharacterized ATP-binding protein YghR OS=Escherichia coli O6:H1 (strain CFT073 / ATCC 700928 / UPEC) OX=199310 GN=yghR PE=4 SV=1 && -
ECDH10B_RS02520	3.64852	6.19237	6.65259	3.70259	9.87008	6.97353	10.8594	8.86619	7.48246	3.18548	11.6824	5.5003	2.96977	2.11144	3.85829	3.40701	4.23923	4.45632	5.55556	4.84942	4.50679	6.57458	-0.54049	0.397525	3.03524	6.84902	-1.16585	0.093427	8.15038	4.90539	0.724667	0.264617	ECDH10B_RS02520	exonuclease&&sp|P03697|EXO_LAMBD Exonuclease OS=Escherichia phage lambda OX=10710 GN=exo PE=1 SV=1 && -
ECDH10B_RS09550	1.68812	2.14885	1.92379	3.85457	6.46957	3.22656	3.01471	0.769175	0.973697	1.10541	1.84271	0.954343	0.343518	1.09905	1.33888	0.394094	1.10331	2.31961	2.69901	1.26212	5.02324	3.31123	0.614667	0.394932	2.2478	3.44775	-0.593462	0.494099	8.62588	4.9377	0.803294	0.248	ydjO	protein YdjO&&sp|P76210|YDJO_ECOLI Uncharacterized protein YdjO OS=Escherichia coli (strain K12) OX=83333 GN=ydjO PE=4 SV=2 && -
ECDH10B_RS21975	5.34351	4.15669	4.05965	0.451891	4.81846	5.9577	7.15697	3.24628	3.08209	0.777559	0.777712	1.00694	0.362452	0.773086	1.76585	3.74234	1.16412	2.03956	2.03412	1.77557	4.52114	3.64067	0.293921	0.692879	4.47213	3.79543	0.203714	0.799866	12.9413	11.028	0.234308	0.631617	adiY	DNA-binding transcriptional activator AdiY&&sp|P33234|ADIY_ECOLI HTH-type transcriptional regulator AdiY OS=Escherichia coli (strain K12) OX=83333 GN=adiY PE=4 SV=1 && PF12833:Helix-turn-helix domain
ECDH10B_RS04585	4.90118	2.87945	3.43717	4.20861	5.43951	7.56628	6.05957	3.77921	1.15978	4.27916	0.987694	1.13673	2.14813	2.61818	2.39214	1.05617	3.61394	1.72682	1.72222	3.7583	8.23542	5.72408	0.537817	0.379095	6.51128	5.95538	0.151578	0.8098	16.478	10.7846	0.619689	0.183575	ybiY	glycyl-radical enzyme activating protein&&sp|P75794|PFLE_ECOLI Putative pyruvate formate-lyase 3-activating enzyme OS=Escherichia coli (strain K12) OX=83333 GN=ybiY PE=3 SV=2 && PF04055:Radical SAM superfamily|PF13353:4Fe-4S single cluster domain
ECDH10B_RS24350	5.54433	2.82299	8.08746	6.75179	2.99973	2.11941	1.98025	6.06291	1.70556	2.90441	14.5249	10.8658	16.2464	11.5508	15.8303	8.28371	5.79777	4.06311	7.0915	2.21076	4.96039	7.74337	-0.629462	0.352597	13.9859	8.0521	0.808534	0.125319	3.20678	5.38583	-0.736341	0.373785	ECDH10B_RS24350	TonB-dependent receptor plug domain-containing protein&&sp|P76356|YOEA_ECOLI Protein YoeA OS=Escherichia coli (strain K12) OX=83333 GN=yoeA PE=3 SV=4 && PF07715:TonB-dependent Receptor Plug Domain
ECDH10B_RS06425	4.6165	4.70115	5.89229	5.6219	3.7466	3.52946	8.65653	4.62761	4.26042	4.43367	5.64397	5.91563	2.63037	6.81262	7.32288	4.742	2.81606	5.07475	3.79592	8.2836	12.4102	12.5525	-0.0297102	0.945476	13.932	13.0603	0.0935758	0.821216	12.1156	11.9307	0.0240012	0.961593	ycgR	flagellar brake protein&&sp|P76010|YCGR_ECOLI Flagellar brake protein YcgR OS=Escherichia coli (strain K12) OX=83333 GN=ycgR PE=1 SV=1 && PF07238:PilZ domain|PF07317:Flagellar regulator YcgR
ECDH10B_RS05610	6.93564	7.01754	9.72784	4.60204	5.29198	7.138	7.86029	6.80647	8.6163	4.19221	7.68724	10.8579	4.12546	8.56776	5.50079	5.23104	10.4606	4.64287	5.60535	10.9026	33.995	33.6422	0.00653941	0.983704	26.2777	35.0022	-0.42394	0.177053	27.611	32.1533	-0.221563	0.482738	efeB	iron uptake transporter deferrochelatase/peroxidase subunit&&sp|P31545|EFEB_ECOLI Deferrochelatase/peroxidase EfeB OS=Escherichia coli (strain K12) OX=83333 GN=efeB PE=1 SV=2 && PF04261:Dyp-type peroxidase family
ECDH10B_RS09565	33.4789	29.5624	20.623	19.2831	24.8858	30.6975	29.4899	25.5612	28.8785	23.7	28.8407	29.6686	29.4601	21.2073	26.9116	26.6156	27.9916	29.8395	25.2133	26.1578	69.3167	70.2973	-0.0216634	0.906881	68.8699	73.166	-0.0876964	0.633666	66.4286	66.9196	-0.00961701	0.966034	chbG	chitin disaccharide deacetylase&&sp|C4ZZ89|CHBG_ECOBW Chitooligosaccharide deacetylase OS=Escherichia coli (strain K12 / MC4100 / BW2952) OX=595496 GN=chbG PE=3 SV=1 && PF04794:YdjC-like protein
ECDH10B_RS12370	3.33815	1.49972	0.537058	3.58689	1.59361	2.43952	4.90937	1.07364	1.51013	1.88585	2.0577	1.62813	1.91797	1.70455	1.24591	0.916817	1.88226	1.07926	1.97338	0.39149	7.78758	10.3232	-0.387602	0.446897	8.80808	10.7449	-0.274575	0.554751	13.9271	9.91848	0.504458	0.395934	yfbK	VWA domain-containing protein&&sp|P76481|YFBK_ECOLI Uncharacterized protein YfbK OS=Escherichia coli (strain K12) OX=83333 GN=yfbK PE=4 SV=1 && PF12450:von Willebrand factor|PF12034:Domain of unknown function (DUF3520)|PF00092:von Willebrand factor type A domain
ECDH10B_RS20875	6.8966	6.73043	8.80251	12.2479	7.15179	10.5453	9.23715	6.28472	8.4862	8.42987	7.52816	5.45838	7.57834	8.98005	11.2132	9.66012	10.5173	6.31765	10.3963	6.53119	28.0968	24.8404	0.186853	0.538984	32.4633	25.868	0.332964	0.234695	26.2053	23.5576	0.150632	0.662996	kdgT	2-keto-3-deoxygluconate transporter&&sp|B7UNN0|KDGT_ECO27 2-keto-3-deoxygluconate permease OS=Escherichia coli O127:H6 (strain E2348/69 / EPEC) OX=574521 GN=kdgT PE=3 SV=1 && PF03812:2-keto-3-deoxygluconate permease
ECDH10B_RS00225	2.37282	3.35601	1.20181	2.14043	3.32837	3.5274	2.11873	0.96102	1.41931	2.53205	2.53255	2.7822	2.78978	1.60204	1.67283	1.47716	0.459497	0.966055	0.963481	2.10255	4.88377	10.045	-1.05877	0.0659051	8.55093	10.4475	-0.279973	0.558177	10.2271	9.4919	0.0979345	0.863539	fixC	FAD-dependent oxidoreductase&&sp|P68645|FIXC_ECOL6 Protein FixC OS=Escherichia coli O6:H1 (strain CFT073 / ATCC 700928 / UPEC) OX=199310 GN=fixC PE=3 SV=1 && PF01494:FAD binding domain
ECDH10B_RS14750	7.83891	13.3044	13.6126	9.47033	13.4641	12.1289	11.3325	9.86473	13.2054	9.45131	11.735	12.0988	8.50745	6.80469	8.88171	11.8514	9.75863	11.2842	13.9824	9.67483	34.37	35.6679	-0.0554325	0.829654	28.8945	37.1288	-0.370039	0.164192	33.9836	33.6742	0.00516002	0.986296	ygbJ	NAD(P)-dependent oxidoreductase&&sp|Q46888|LTND_ECOLI L-threonate dehydrogenase OS=Escherichia coli (strain K12) OX=83333 GN=ltnD PE=3 SV=1 && PF03446:NAD binding domain of 6-phosphogluconate dehydrogenase|PF14833:NAD-binding of NADP-dependent 3-hydroxyisobutyrate dehydrogenase
ECDH10B_RS21075	3.45596	3.46601	3.15074	2.86951	1.69985	2.70224	1.40268	2.57674	3.86594	2.46875	5.21283	1.89455	1.53438	3	2.49181	3.81396	2.19027	2.30243	3.73148	0.939575	8.37233	12.2837	-0.537217	0.28453	10.3322	12.8002	-0.311839	0.501025	7.24157	11.6032	-0.684809	0.210161	frwC	PTS fructose transporter subunit EIIC&&sp|P32672|PTFC2_ECOLI Fructose-like permease IIC component 2 OS=Escherichia coli (strain K12) OX=83333 GN=frwC PE=3 SV=1 && -
ECDH10B_RS19140	3.17327	4.61636	3.09965	1.61015	3.06586	5.41532	3.44064	2.68518	3.312	3.16633	3.76076	4.27128	2.95191	1.96757	4.13471	2.53989	2.76527	2.90688	3.31329	4.29305	16.8064	18.3163	-0.132124	0.707345	15.2827	19.0578	-0.311662	0.386105	17.5385	17.3638	0.00189868	0.996346	lyxK	L-xylulokinase&&sp|P37677|LYXK_ECOLI L-xylulose/3-keto-L-gulonate kinase OS=Escherichia coli (strain K12) OX=83333 GN=lyx PE=1 SV=1 && PF02782:FGGY family of carbohydrate kinases, C-terminal domain|PF00370:FGGY family of carbohydrate kinases, N-terminal domain
ECDH10B_RS21205	18.1966	19.378	20.8182	47.795	17.6956	18.0718	19.7525	21.1341	19.7565	17.7563	19.3177	20.9775	25.5569	21.6805	18.1108	22.9893	27.672	19.9375	20.8623	21.3405	72.266	62.4156	0.211824	0.269328	74.0715	64.9574	0.185686	0.316287	58.2835	59.2417	-0.0243102	0.913406	coaA	type I pantothenate kinase&&sp|A7ZUJ0|COAA_ECO24 Pantothenate kinase OS=Escherichia coli O139:H28 (strain E24377A / ETEC) OX=331111 GN=coaA PE=3 SV=1 && PF00485:Phosphoribulokinase / Uridine kinase family
ECDH10B_RS16575	15.8167	14.182	19.5892	24.2281	18.8374	13.6895	19.7189	16.589	18.3606	17.7177	18.503	11.6972	17.9753	13.989	20.8287	16.7204	21.3248	22.6902	20.4486	22.3118	83.4845	63.6396	0.396121	0.0390936	69.6342	66.2776	0.0793017	0.697356	62.5156	60.194	0.0583963	0.799527	rlmG	23S rRNA (guanine(1835)-N(2))-methyltransferase RlmG&&sp|B1XG88|RLMG_ECODH Ribosomal RNA large subunit methyltransferase G OS=Escherichia coli (strain K12 / DH10B) OX=316385 GN=rlmG PE=3 SV=1 && PF05175:Methyltransferase small domain
ECDH10B_RS09145	36.6542	43.5473	38.1908	55.796	41.0796	40.0332	34.1318	41.0369	41.881	42.0602	33.8377	40.2591	37.9333	30.9091	35.3007	39.1175	35.5919	47.008	30.6173	40.7149	84.4413	86.3577	-0.0353938	0.844153	81.8359	89.8773	-0.137772	0.410733	80.8985	81.7953	-0.0188842	0.922509	rnt	ribonuclease T&&sp|P30014|RNT_ECOLI Ribonuclease T OS=Escherichia coli (strain K12) OX=83333 GN=rnt PE=1 SV=1 && PF00929:Exonuclease
ECDH10B_RS07940	95.5536	87.7075	62.2247	87.0748	96.7154	68.9538	64.4265	94.1841	76.4856	69.806	100.472	80.8449	71.428	64.3261	78.8788	71.0185	47.5817	53.5911	85.5172	58.3184	36.0395	48.113	-0.415513	0.0958717	43.8032	50.0817	-0.189333	0.390974	44.981	45.5509	-0.0142045	0.957509	ECDH10B_RS07940	periplasmic protein&&sp|P0ACW4|YDCA_ECOLI Uncharacterized protein YdcA OS=Escherichia coli (strain K12) OX=83333 GN=ydcA PE=3 SV=1 && -
ECDH10B_RS21875	8.47036	2.53696	6.35952	2.02256	4.04369	5.71399	7.11844	4.5405	5.36463	5.22026	6.52661	5.63357	4.46119	3.02764	7.11319	6.04857	4.34194	5.93358	5.91777	6.45699	13.047	13.0701	-0.00476168	0.990539	12.3904	13.6042	-0.130564	0.750065	11.6966	12.6567	-0.0985832	0.846075	phnL	phosphonate C-P lyase system protein PhnL&&sp|P16679|PHNL_ECOLI Alpha-D-ribose 1-methylphosphonate 5-triphosphate synthase subunit PhnL OS=Escherichia coli (strain K12) OX=83333 GN=phnL PE=1 SV=1 && PF00005:ABC transporter
ECDH10B_RS18180	15.1461	22.201	15.9604	11.1786	20.9303	17.2944	20.0229	19.7176	15.2789	20.2652	17.8644	18.0888	20.1738	20.3194	18.7211	17.6335	19.8838	16.2171	15.6348	13.1377	94.7154	103.97	-0.129073	0.44851	116.844	108.19	0.114138	0.443349	107.426	97.9612	0.128291	0.488972	yhgE	DUF4153 domain-containing protein&&sp|P45804|YHGE_ECOLI Uncharacterized protein YhgE OS=Escherichia coli (strain K12) OX=83333 GN=yhgE PE=4 SV=1 && PF13687:Domain of unknown function (DUF4153)
ECDH10B_RS18065	4.63226	1.9655	4.927	1.95871	4.1771	5.1647	3.44685	2.81418	4.45308	3.37031	4.71936	2.61874	4.3989	3.01583	2.75545	1.80234	2.69112	2.12169	3.87941	4.2329	9.59892	11.2633	-0.230904	0.617878	9.269	11.7326	-0.324714	0.48107	10.9761	10.8363	0.0275856	0.957748	php	phosphotriesterase-related protein&&sp|P45548|PHP_ECOLI Phosphotriesterase homology protein OS=Escherichia coli (strain K12) OX=83333 GN=php PE=1 SV=1 && PF02126:Phosphotriesterase family
ECDH10B_RS07120	59.458	70.5637	65.2112	102.531	69.7408	57.6763	69.4575	75.7744	52.6027	69.4762	67.9284	71.1017	61.4965	60.151	57.4397	56.7745	68.565	80.6761	65.7576	87.347	194.165	167.049	0.216141	0.12466	157.801	173.806	-0.137981	0.292307	165.279	158.004	0.0638734	0.671017	yciK	YciK family oxidoreductase&&sp|P31808|YCIK_ECOLI Uncharacterized oxidoreductase YciK OS=Escherichia coli (strain K12) OX=83333 GN=yciK PE=1 SV=3 && PF00106:short chain dehydrogenase
ECDH10B_RS03750	74.9132	37.3955	108.472	174.407	47.684	46.3242	106.239	84.3295	98.2801	84.6428	61.5706	46.5025	96.8453	49.7285	73.3952	65.8393	42.2409	185.69	60.3896	79.0707	23.9895	18.9231	0.341181	0.406205	19.3873	19.7116	-0.016468	0.962888	17.5497	18.1847	-0.0421247	0.924964	ECDH10B_RS03750	tRNA-Met&&-- && -
ECDH10B_RS00210	2.01572	2.47082	3.26701	6.13677	1.81766	3.63866	4.1997	2.65327	1.5502	1.36881	2.73816	4.55817	2.18763	4.08281	3.01978	3.34629	3.31793	2.66717	2.45545	1.56286	12.8318	13.0282	-0.0248348	0.956293	16.8857	13.5397	0.30318	0.46981	14.9788	12.5339	0.250274	0.591379	caiT	L-carnitine/gamma-butyrobetaine antiporter&&sp|A7ZHD1|CAIT_ECO24 L-carnitine/gamma-butyrobetaine antiporter OS=Escherichia coli O139:H28 (strain E24377A / ETEC) OX=331111 GN=caiT PE=3 SV=1 && PF02028:BCCT, betaine/carnitine/choline family transporter
ECDH10B_RS14485	29.2162	27.248	19.2517	52.8401	27.6497	23.7742	28.9289	25.5697	26.2508	22.7302	25.5133	26.3832	27.7837	20.3395	22.9425	21.0694	22.4349	29.4134	25.6351	23.0688	99.8249	99.8317	-0.00144604	0.992878	95.2344	103.907	-0.124184	0.437746	99.2976	94.7082	0.0706789	0.711705	emrA	multidrug efflux MFS transporter periplasmic adaptor subunit EmrA&&sp|P27303|EMRA_ECOLI Multidrug export protein EmrA OS=Escherichia coli (strain K12) OX=83333 GN=emrA PE=1 SV=2 && PF00529:HlyD membrane-fusion protein of T1SS|PF16576:Barrel-sandwich domain of CusB or HlyD membrane-fusion
ECDH10B_RS06640	45.8331	47.0499	66.0476	92.2744	49.3289	79.831	48.8462	52.5452	44.9131	63.2516	57.4541	47.3637	55.358	44.2781	49.2499	44.1798	53.4683	50.7889	51.329	47.8999	79.0277	82.4406	-0.0549224	0.758743	78.0909	85.8043	-0.128218	0.470336	84.7762	77.8681	0.118951	0.599705	ychJ	YchJ family protein&&sp|B7LHH6|YCHJ_ECO55 UPF0225 protein YchJ OS=Escherichia coli (strain 55989 / EAEC) OX=585055 GN=ychJ PE=3 SV=1 && PF02810:SEC-C motif|PF17775:UPF0225 domain
ECDH10B_RS20260	22.7836	19.7948	16.8149	14.8636	17.1208	18.1446	13.5626	20.2679	19.3992	21.0761	17.7643	20.4448	18.7658	21.8967	22.3725	21.782	26.236	16.3986	14.1247	18.3859	79.5578	82.9938	-0.059063	0.762837	93.5389	86.3685	0.113253	0.481606	69.0439	79.2661	-0.197311	0.354087	wzxE	lipid III flippase WzxE&&sp|P0AAA7|WZXE_ECOLI Lipid III flippase OS=Escherichia coli (strain K12) OX=83333 GN=wzxE PE=1 SV=1 && PF01943:Polysaccharide biosynthesis protein
ECDH10B_RS05830	10.1734	5.58624	4.36466	30.3652	5.39634	10.2943	3.20612	9.2708	10.1251	9.92724	3.65813	2.7065	4.87105	6.23377	12.815	6.14704	5.73642	3.83739	4.92064	3.57933	8.66999	12.6477	-0.536983	0.287784	15.0085	13.1789	0.197552	0.673692	12.7775	12.1848	0.0748686	0.884256	yceJ	cytochrome b&&sp|P75925|C56I_ECOLI Cytochrome b561 homolog 2 OS=Escherichia coli (strain K12) OX=83333 GN=yceJ PE=1 SV=1 && PF01292:Prokaryotic cytochrome b561
ECDH10B_RS05945	4.32639	3.14694	4.22603	3.44968	3.90129	4.13458	2.20749	3.37933	2.85192	2.96789	5.6671	4.19285	7.54613	3.48734	4.16664	4.90572	2.42366	2.83086	5.08197	4.3128	13.5908	14.5297	-0.0964446	0.815326	19.4539	15.1209	0.370712	0.327788	11.9436	13.7187	-0.196378	0.674458	flgI	flagellar basal body P-ring protein FlgI&&sp|Q1RD77|FLGI_ECOUT Flagellar P-ring protein OS=Escherichia coli (strain UTI89 / UPEC) OX=364106 GN=flgI PE=3 SV=1 && PF02119:Flagellar P-ring protein
ECDH10B_RS06935	4.03944	2.78519	1.38101	2.04965	1.36595	3.61908	3.38146	3.45099	3.10656	3.30636	2.86608	1.71271	2.26047	0.657468	1.40164	1.65027	1.76004	1.38763	0.691964	2.76839	7.51136	12.4741	-0.736216	0.137555	7.0694	12.9922	-0.867533	0.0751975	12.7514	11.7647	0.120357	0.814069	ECDH10B_RS06935	S49 family peptidase&&sp|P03711|SCAF_LAMBD Capsid assembly protease C OS=Escherichia phage lambda OX=10710 GN=C PE=1 SV=1 && PF01343:Peptidase family S49
ECDH10B_RS09320	60.2672	70.0597	55.6972	73.7276	62.5345	55.2283	59.7111	54.1679	64.1266	62.7098	59.1175	62.852	55.7753	62.3491	64.1687	59.3615	48.2019	58.9893	62.6034	62.5469	80.7717	86.2527	-0.0976371	0.568353	87.5468	89.7719	-0.036814	0.817804	76.0772	81.5044	-0.101186	0.608308	menI	1%2C4-dihydroxy-2-naphthoyl-CoA hydrolase&&sp|P77781|MENI_ECOLI 1,4-dihydroxy-2-naphthoyl-CoA hydrolase OS=Escherichia coli (strain K12) OX=83333 GN=menI PE=1 SV=1 && PF03061:Thioesterase superfamily
ECDH10B_RS02305	49.8497	52.9677	40.1003	62.9167	62.3277	53.2442	46.0079	54.5886	43.4918	48.6435	42.0685	56.5207	57.2835	47.2728	48.5073	46.1587	47.4558	54.1071	54.7284	50.9458	142.019	130.188	0.122732	0.396969	142.218	135.44	0.0694032	0.62623	139.766	123.421	0.179194	0.283019	ybbO	NADP(+)-dependent aldehyde reductase&&sp|P0AFP5|YBBO_ECOL6 Uncharacterized oxidoreductase YbbO OS=Escherichia coli O6:H1 (strain CFT073 / ATCC 700928 / UPEC) OX=199310 GN=ybbO PE=3 SV=1 && PF00106:short chain dehydrogenase
ECDH10B_RS08330	2.07195	2.37886	2.00008	4.45269	2.08817	1.98009	1.74126	2.55452	2.43704	1.27694	2.34152	2.57234	3.17458	2.43339	1.73997	2.50386	2.12418	1.67472	1.89296	1.82245	17.6972	20.2758	-0.200693	0.563158	24.1843	21.1033	0.188514	0.563219	18.592	19.1476	-0.0444585	0.907242	pqqL	insulinase family protein&&sp|P31828|PQQL_ECOLI Probable zinc protease PqqL OS=Escherichia coli (strain K12) OX=83333 GN=pqqL PE=1 SV=2 && PF05193:Peptidase M16 inactive domain|PF00675:Insulinase (Peptidase family M16)
ECDH10B_RS04615	33.2919	30.6842	29.3466	17.8995	32.6052	28.4447	23.0335	28.9318	28.3163	33.1091	27.7248	34.5672	27.0984	37.3206	33.2242	30.4705	24.5925	27.8715	22.5601	29.2312	135.766	160.473	-0.244106	0.0874215	173.818	166.964	0.0563229	0.677805	138.826	153.23	-0.140767	0.374169	gsiB	glutathione ABC transporter substrate-binding protein GsiB&&sp|P75797|GSIB_ECOLI Glutathione-binding protein GsiB OS=Escherichia coli (strain K12) OX=83333 GN=gsiB PE=1 SV=1 && PF00496:Bacterial extracellular solute-binding proteins, family 5 Middle
ECDH10B_RS00295	28.7902	25.7406	27.6536	9.91285	23.1797	26.0398	34.8884	29.0468	29.6535	20.6477	33.6714	24.8014	29.2927	27.6694	19.1643	26.4043	25.5366	24.9604	29.1212	28.6997	60.4631	60.6398	-0.0040374	0.984481	59.676	63.1412	-0.0827077	0.698449	59.7925	57.8845	0.0488036	0.833575	rluA	bifunctional tRNA pseudouridine(32) synthase/23S rRNA pseudouridine(746) synthase RluA&&sp|P0AA37|RLUA_ECOLI Dual-specificity RNA pseudouridine synthase RluA OS=Escherichia coli (strain K12) OX=83333 GN=rluA PE=1 SV=2 && PF00849:RNA pseudouridylate synthase
ECDH10B_RS14845	5.1747	6.27332	7.07653	3.37589	4.33294	5.65175	5.94076	5.72608	6.25372	7.74509	4.51886	6.40803	4.81374	5.77541	8.20832	5.52247	7.73036	6.43326	3.37691	5.52691	17.9334	19.2811	-0.103167	0.772627	19.6686	20.0631	-0.0257324	0.938811	15.9148	18.1394	-0.193493	0.631029	cas1e	type I-E CRISPR-associated endonuclease Cas1e&&sp|Q46896|CAS1_ECOLI CRISPR-associated endonuclease Cas1 OS=Escherichia coli (strain K12) OX=83333 GN=ygbT PE=1 SV=1 && PF01867:CRISPR associated protein Cas1
ECDH10B_RS20285	317.279	231.852	241.048	58.1355	234.446	345.326	212.478	281.098	399.898	215.454	250.13	176.045	161.409	260.118	269.116	292.162	249.605	246.241	257.662	254.783	65.6802	67.809	-0.0472046	0.837871	66.7381	70.6551	-0.0856872	0.730293	66.1453	64.9529	0.0282324	0.903764	ECDH10B_RS20285	tRNA-Arg&&-- && -
ECDH10B_RS00400	22.6209	19.9347	11.8979	18.5414	10.9836	14.1348	11.653	18.2354	28.7715	15.1923	13.6758	13.7719	16.9962	21.1469	24.1514	10.5617	11.3726	13.5489	12.7179	19.0806	18.7066	23.5364	-0.341985	0.333207	25.0209	24.5202	0.0326639	0.923468	17.1519	22.644	-0.399251	0.307377	mutT	8-oxo-dGTP diphosphatase MutT&&sp|P08337|MUTT_ECOLI 8-oxo-dGTP diphosphatase OS=Escherichia coli (strain K12) OX=83333 GN=mutT PE=1 SV=1 && PF00293:NUDIX domain
ECDH10B_RS19890	2.6101	0.984429	3.43717	1.17723	0.52303	3.60299	3.88434	1.3214	2.89945	2.02564	2.02604	2.18602	1.18029	2.01399	2.07012	2.97895	2.52723	3.71931	1.05983	1.4455	8.68497	9.02433	-0.0547987	0.914898	8.51042	9.39578	-0.158454	0.746231	8.81607	8.80477	0.00431092	0.994723	yieL	esterase family protein&&sp|P31471|YIEL_ECOLI Uncharacterized protein YieL OS=Escherichia coli (strain K12) OX=83333 GN=yieL PE=4 SV=3 && PF02922:Carbohydrate-binding module 48 (Isoamylase N-terminal domain)|PF00756:Putative esterase
ECDH10B_RS07360	1.92354	2.28528	5.26098	6.24655	2.42835	4.41183	2.7481	4.20692	2.07104	3.02296	2.6876	4.63971	4.69708	3.00557	1.5256	2.87394	2.34672	2.11448	3.86621	3.4515	8.77861	9.21993	-0.0801553	0.871909	9.41227	9.58473	-0.0341206	0.944949	9.74408	8.92325	0.120474	0.831607	ycjO	sugar ABC transporter permease&&sp|P0AFR7|YCJO_ECOLI Inner membrane ABC transporter permease protein YcjO OS=Escherichia coli (strain K12) OX=83333 GN=ycjO PE=1 SV=1 && PF00528:Binding-protein-dependent transport system inner membrane component
ECDH10B_RS09505	47.1268	111.979	65.8791	117.969	101.991	75.0623	47.6911	123.111	91.816	60.3472	109.744	37.891	51.146	84.5455	64.7871	73.3453	95.8243	46.0486	74.6296	78.2979	26.9189	27.3971	-0.017253	0.959279	26.0829	28.5522	-0.126909	0.700515	29.9129	25.8496	0.199836	0.587789	yniD	small membrane protein YniD&&sp|Q2EES1|YNID_ECOLI Uncharacterized protein YniD OS=Escherichia coli (strain K12) OX=83333 GN=yniD PE=1 SV=2 && -
ECDH10B_RS03880	2.31455	3.53548	1.82878	1.72249	2.08712	3.0967	2.61782	2.39042	3.20403	2.6944	3.50342	1.04678	1.75836	2.81285	2.08048	3.60223	1.4791	2.5443	1.5507	1.84582	13.8161	19.4346	-0.485895	0.231706	19.9013	20.2548	-0.0255355	0.946403	17.9563	17.9756	-0.0128709	0.974554	speF	ornithine decarboxylase SpeF&&sp|P24169|DCOS_ECOLI Inducible ornithine decarboxylase OS=Escherichia coli (strain K12) OX=83333 GN=speF PE=1 SV=1 && PF03711:Orn/Lys/Arg decarboxylase, C-terminal domain|PF01276:Orn/Lys/Arg decarboxylase, major domain|PF03709:Orn/Lys/Arg decarboxylase, N-terminal domain
ECDH10B_RS08490	21.159	21.8734	22.4468	17.178	26.365	26.8386	22.6719	19.6323	24.5566	20.4889	18.8132	22.6186	12.2124	18.3674	16.1714	21.5545	16.0918	15.8586	24.9547	18.0245	55.872	64.3408	-0.2066	0.324526	53.1475	66.9684	-0.343744	0.101244	67.348	61.6093	0.12704	0.560908	yneJ	LysR family transcriptional regulator&&sp|P77309|YNEJ_ECOLI Uncharacterized HTH-type transcriptional regulator YneJ OS=Escherichia coli (strain K12) OX=83333 GN=yneJ PE=3 SV=1 && PF03466:LysR substrate binding domain|PF00126:Bacterial regulatory helix-turn-helix protein, lysR family
ECDH10B_RS13075	15.5241	12.0448	14.9618	5.40143	15.9986	17.803	17.8223	13.7426	23.8778	14.7157	9.29595	9.02696	7.94267	13.0909	10.5536	13.2539	13.1416	13.8146	9.72549	7.95875	28.9232	36.7952	-0.346205	0.285574	30.2602	38.34	-0.348525	0.274125	40.0212	34.7385	0.207838	0.457538	yfeN	outer membrane protein OmpK&&sp|P45564|YFEN_ECOLI Uncharacterized protein YfeN OS=Escherichia coli (strain K12) OX=83333 GN=yfeN PE=3 SV=1 && PF03502:Nucleoside-specific channel-forming protein, Tsx
ECDH10B_RS06865	2.64262	8.07323	3.85477	5.36357	1.42978	4.54583	5.66315	2.40816	2.84526	4.61448	5.07693	6.77257	3.4416	4.12915	1.25755	5.42893	0.921141	0.968312	1.93146	5.79551	5.20816	10.4374	-1.03024	0.0854269	8.08479	10.8521	-0.445811	0.378749	7.26348	9.94215	-0.474241	0.444595	ECDH10B_RS06865	recombination protein NinG&&sp|P69174|NING_BP933 Protein ninG OS=Escherichia phage 933W OX=10730 GN=ninG PE=3 SV=1 && PF05766:Bacteriophage Lambda NinG protein
ECDH10B_RS11070	24.1459	28.3092	26.3581	17.7329	26.0707	20.95	20.7092	22.5826	24.6779	29.1257	24.1375	27.7796	23.0157	22.3391	26.206	22.2508	24.0868	23.5741	22.6405	23.1199	84.421	95.1805	-0.172826	0.29217	88.2934	99.0429	-0.163808	0.302285	76.9921	89.7555	-0.222481	0.248389	hisB	bifunctional histidinol-phosphatase/imidazoleglycerol-phosphate dehydratase HisB&&sp|P06987|HIS7_ECOLI Histidine biosynthesis bifunctional protein HisB OS=Escherichia coli (strain K12) OX=83333 GN=hisB PE=1 SV=1 && PF08645:Polynucleotide kinase 3 phosphatase|PF00475:Imidazoleglycerol-phosphate dehydratase
ECDH10B_RS09790	3.68818	2.08656	3.36245	3.74284	1.99547	1.64484	2.85415	2.4647	2.45823	2.79076	1.93245	5.00408	1.80123	2.56127	3.70522	2.29603	2.14266	2.70285	2.69565	2.20596	11.3817	14.146	-0.324762	0.450126	12.5989	14.7031	-0.23027	0.585795	9.88675	13.4753	-0.43521	0.379338	ydjK	MFS transporter&&sp|P76230|YDJK_ECOLI Putative metabolite transport protein YdjK OS=Escherichia coli (strain K12) OX=83333 GN=ydjK PE=3 SV=1 && PF00083:Sugar (and other) transporter
ECDH10B_RS10315	4.88722	5.68781	4.20099	3.68431	4.02927	5.60465	5.36135	3.81739	4.40287	4.5108	5.48719	5.47314	4.65997	5.81819	2.54719	4.6941	4.50222	4.34904	4.84774	3.8975	36.1766	40.7305	-0.169047	0.484275	37.9922	42.3841	-0.164359	0.524189	36.6377	38.2715	-0.0681461	0.811482	torZ	trimethylamine N-oxide reductase TorZ&&sp|P46923|TORZ_ECOLI Trimethylamine-N-oxide reductase 2 OS=Escherichia coli (strain K12) OX=83333 GN=torZ PE=1 SV=2 && PF18364:Molybdopterin oxidoreductase N-terminal domain|PF00384:Molybdopterin oxidoreductase|PF01568:Molydopterin dinucleotide binding domain
ECDH10B_RS19325	21.207	26.095	22.8787	21.5213	36.3342	20.9424	27.773	26.0895	21.7459	23.1445	19.1366	28.7734	21.0018	21.1705	22.987	22.1136	28.3366	17.1603	23.25	29.2443	79.5361	75.0638	0.0791086	0.691895	73.8502	78.0859	-0.0852048	0.634935	85.0618	71.8272	0.243786	0.252383	yibQ	divergent polysaccharide deacetylase family protein&&sp|P37691|YIBQ_ECOLI Uncharacterized protein YibQ OS=Escherichia coli (strain K12) OX=83333 GN=yibQ PE=3 SV=2 && PF04748:Divergent polysaccharide deacetylase
ECDH10B_RS09370	9.30134	4.42021	5.42711	4.5308	7.38091	8.5334	5.31541	6.1028	6.86712	4.54769	5.84819	7.57196	3.9369	5.8134	5.01641	5.90623	7.457	2.72656	7.13816	3.70885	16.2137	19.1063	-0.2348	0.537255	16.6285	19.8824	-0.270838	0.434017	19.9277	18.6629	0.106076	0.790111	ydiP	AraC family transcriptional regulator&&sp|P77402|YDIP_ECOLI Uncharacterized HTH-type transcriptional regulator YdiP OS=Escherichia coli (strain K12) OX=83333 GN=ydiP PE=4 SV=1 && PF12833:Helix-turn-helix domain|PF02311:AraC-like ligand binding domain
ECDH10B_RS17265	28.6743	32.4445	30.7063	22.6328	34.4758	31.3177	28.8551	29.6558	28.8778	33.1816	31.797	29.3331	27.0446	28.2495	38.9866	28.2638	31.3336	30.2281	28.9001	31.3066	153.611	154.92	-0.0103223	0.937339	160.978	161.243	0.00215317	0.987872	148.051	146.007	0.0184369	0.902993	nanT	sialic acid transporter NanT&&sp|C4ZSW2|NANT_ECOBW Sialic acid transporter NanT OS=Escherichia coli (strain K12 / MC4100 / BW2952) OX=595496 GN=nanT PE=3 SV=1 && PF07690:Major Facilitator Superfamily
ECDH10B_RS21855	23.6938	33.0056	34.6434	21.7765	29.8313	33.7513	34.7288	36.2576	31.9742	28.8834	28.4987	33.3605	43.6661	35.3144	30.1381	26.7174	37.0095	37.6761	34.7167	40.9996	96.5798	78.5549	0.293908	0.0774364	90.852	81.7519	0.153002	0.394826	81.7043	73.9234	0.138883	0.50013	phnP	phosphonate metabolism protein PhnP&&sp|P16692|PHNP_ECOLI Phosphoribosyl 1,2-cyclic phosphate phosphodiesterase OS=Escherichia coli (strain K12) OX=83333 GN=phnP PE=1 SV=1 && PF12706:Beta-lactamase superfamily domain
ECDH10B_RS07375	4.7306	1.82475	4.3128	6.98284	4.65357	4.10988	2.68802	5.48659	3.30736	3.37928	4.50659	2.91746	3.85053	4.8531	1.70542	3.21269	2.62333	0.787904	2.75032	3.42963	6.38991	9.40007	-0.555733	0.301657	9.48257	9.78714	-0.0454301	0.924401	10.6561	9.17314	0.232125	0.66972	ycjR	sugar phosphate isomerase/epimerase&&sp|P76044|YCJR_ECOLI 3-dehydro-D-guloside 4-epimerase OS=Escherichia coli (strain K12) OX=83333 GN=ycjR PE=1 SV=2 && PF01261:Xylose isomerase-like TIM barrel
ECDH10B_RS06720	94.5963	57.5891	66.5561	19.8257	68.612	52.0796	48.6602	47.7867	79.076	70.9204	65.547	75.9542	68.6286	66.0496	74.2107	78.7329	104.834	82.8875	59.1818	71.7494	89.0278	81.1376	0.13447	0.477837	83.6751	84.4476	-0.0172214	0.917599	57.1779	77.099	-0.423295	0.0705576	yciU	HI1450 family dsDNA-mimic protein&&sp|A7ZL19|YCIU_ECO24 UPF0263 protein YciU OS=Escherichia coli O139:H28 (strain E24377A / ETEC) OX=331111 GN=yciU PE=3 SV=1 && PF04269:Protein of unknown function, DUF440
ECDH10B_RS13515	11.9899	8.81812	8.38038	8.92286	7.92861	6.11108	6.06671	10.1977	7.99142	10.8171	11.1683	8.43509	7.80744	11.7957	12.3622	9.33015	7.3138	9.51889	8.76325	8.76494	24.6835	27.5094	-0.151669	0.603863	30.8993	28.6336	0.117962	0.67134	20.5169	26.4508	-0.358573	0.314211	focB	formate transporter FocB&&sp|P77733|FOCB_ECOLI Probable formate transporter 2 OS=Escherichia coli (strain K12) OX=83333 GN=focB PE=1 SV=1 && PF01226:Formate/nitrite transporter
ECDH10B_RS11770	31.6692	34.005	38.2999	17.0531	41.9619	22.5444	22.507	22.3808	27.5862	41.7571	23.1403	47.0119	51.5552	39.5533	55.8736	66.9915	51.5339	33.7471	43.9905	55.4081	163.955	123.25	0.408791	0.0391967	198.087	128.152	0.624548	0.00128524	91.4454	116.476	-0.347139	0.106104	yeiH	YeiH family protein&&sp|P62724|YEIH_ECO57 UPF0324 inner membrane protein YeiH OS=Escherichia coli O157:H7 OX=83334 GN=yeiH PE=3 SV=1 && PF03601:Conserved hypothetical protein 698
ECDH10B_RS09670	32.1389	25.1756	36.0621	32.6152	36.7836	31.3047	34.768	36.0461	37.5503	31.2978	25.9067	27.9523	33.203	28.9717	25.9802	36.9372	31.7769	37.3673	34.4444	33.2702	63.5792	56.8493	0.159151	0.430833	60.5665	59.1871	0.0273692	0.89417	60.9117	54.7458	0.159094	0.489464	ynjA	carboxymuconolactone decarboxylase family protein&&sp|P76222|YNJA_ECOLI Uncharacterized protein YnjA OS=Escherichia coli (strain K12) OX=83333 GN=ynjA PE=4 SV=1 && PF02627:Carboxymuconolactone decarboxylase family
ECDH10B_RS01650	3.68818	2.78208	2.98884	0.831742	2.21719	2.74141	3.65916	1.12032	2.52126	6.44021	2.14716	1.85336	3.00205	1.77866	3.90023	4.97473	3.21398	2.62777	3.36957	2.04255	7.88383	9.03637	-0.179829	0.738322	9.96985	9.40501	0.0917604	0.859523	6.47106	8.36093	-0.366695	0.554247	tauC	taurine ABC transporter permease TauC&&sp|Q47539|TAUC_ECOLI Taurine transport system permease protein TauC OS=Escherichia coli (strain K12) OX=83333 GN=tauC PE=3 SV=2 && PF00528:Binding-protein-dependent transport system inner membrane component
ECDH10B_RS20310	12.089	7.65072	10.6478	5.82219	11.6403	12.1405	11.8923	9.70944	8.35168	12.7015	9.84116	9.11236	8.00546	6.93677	8.28799	9.37545	6.60652	9.76031	8.42391	9.19149	47.6156	55.8467	-0.228636	0.305635	47.6031	58.1187	-0.285434	0.183718	60.1159	53.7569	0.168135	0.481092	aslA	arylsulfatase AslA&&sp|P25549|ASLA_ECOLI Putative sulfatase AslA OS=Escherichia coli (strain K12) OX=83333 GN=aslA PE=3 SV=2 && PF00884:Sulfatase
ECDH10B_RS12025	6.8548	5.81708	7.49928	12.5215	9.89002	5.8958	9.18117	1.87399	5.27173	8.97727	5.38742	7.75042	11.1591	11.3058	6.52402	7.68126	7.7655	8.7911	10.0202	15.0332	17.4102	11.4137	0.602568	0.133371	16.0041	11.8718	0.430751	0.28194	10.6155	10.6596	-0.000711932	0.998962	napF	ferredoxin-type protein NapF&&sp|P0AAL2|NAPF_ECO57 Ferredoxin-type protein NapF OS=Escherichia coli O157:H7 OX=83334 GN=napF PE=3 SV=1 && PF13187:4Fe-4S dicluster domain|PF00037:4Fe-4S binding domain
ECDH10B_RS22650	13.22	3.73955	9.3741	12.6706	7.94734	5.61505	13.116	10.0392	6.77794	9.6185	10.2618	8.85763	4.18467	3.82527	11.0675	4.80079	4.4801	8.07346	6.70996	8.0535	10.6775	13.8354	-0.37526	0.375141	9.70793	14.3971	-0.550665	0.218513	13.5677	13.0208	0.0801885	0.872234	pyrI	aspartate carbamoyltransferase regulatory subunit&&sp|A7ZVC6|PYRI_ECO24 Aspartate carbamoyltransferase regulatory chain OS=Escherichia coli O139:H28 (strain E24377A / ETEC) OX=331111 GN=pyrI PE=3 SV=1 && PF02748:Aspartate carbamoyltransferase regulatory chain, metal binding domain|PF01948:Aspartate carbamoyltransferase regulatory chain, allosteric domain
ECDH10B_RS18070	4.42462	3.05077	1.51269	3.64828	2.74303	2.3785	4.6916	3.02404	3.19011	4.82885	1.69043	2.50136	1.80074	2.16048	1.31597	3.0988	3.13278	3.79986	4.04238	3.30804	14.8271	12.6211	0.235012	0.568107	9.07306	13.1355	-0.546793	0.243395	12.611	11.7647	0.110763	0.825416	yhfW	phosphopentomutase&&sp|P45549|YHFW_ECOLI Uncharacterized protein YhfW OS=Escherichia coli (strain K12) OX=83333 GN=yhfW PE=3 SV=1 && PF01676:Metalloenzyme superfamily
ECDH10B_RS01675	1.16703	3.96142	1.86192	4.73728	0.789267	1.95175	2.34463	1.32936	2.24377	3.56621	2.54779	0.87967	1.1874	2.7859	1.15699	1.36222	0.508489	0.267264	2.13242	3.19924	5.98691	9.06927	-0.605521	0.34235	6.66188	9.44728	-0.496233	0.371886	5.99925	8.63879	-0.548585	0.400791	ECDH10B_RS01675	IS3-like element IS3 family transposase&&sp|P0CF79|INSF1_ECOLI Transposase InsF for insertion sequence IS3A OS=Escherichia coli (strain K12) OX=83333 GN=insF1 PE=3 SV=1 && PF13276:HTH-like domain|PF00665:Integrase core domain|PF01527:Transposase
ECDH10B_RS09755	34.8826	39.9177	42.4025	36.4723	33.8381	37.8819	42.4736	37.0857	46.337	38.7617	39.2308	33.4644	31.4046	38.0799	36.8881	44.4185	48.8205	45.0265	51.1838	36.3536	98.5313	85.524	0.207509	0.23649	85.3751	89.0526	-0.0641754	0.71547	77.727	80.2593	-0.0488422	0.806578	pncA	bifunctional pyrazinamidase/nicotinamidase&&sp|P21369|PNCA_ECOLI Nicotinamidase OS=Escherichia coli (strain K12) OX=83333 GN=pncA PE=1 SV=1 && PF00857:Isochorismatase family
ECDH10B_RS00410	78.8302	85.8019	103.115	71.303	57.1767	65.5089	136.187	90.5762	80.3939	82.2916	97.2729	100.756	106.012	84.7935	81.5502	99.2162	101.549	111.459	109.596	109.332	72.3571	60.2307	0.263497	0.161966	64.863	62.6739	0.0475398	0.804842	55.4723	56.5661	-0.0282912	0.919249	yacG	DNA gyrase inhibitor YacG&&sp|A7ZHJ2|YACG_ECO24 DNA gyrase inhibitor YacG OS=Escherichia coli O139:H28 (strain E24377A / ETEC) OX=331111 GN=yacG PE=3 SV=1 && PF03884:DNA gyrase inhibitor YacG
ECDH10B_RS00290	10.9456	10.6155	15.2059	34.9102	5.64004	9.46408	10.2389	9.02451	18.4389	10.4666	10.4686	8.64333	8.9093	14.9309	7.44099	10.221	9.53827	12.414	8.57143	11.4308	23.1178	26.4207	-0.197412	0.540856	23.8361	27.5262	-0.214968	0.51378	17.9399	25.5525	-0.512737	0.168412	yabP	protein YabP&&sp|P39220|YABP_ECOLI Protein YabP OS=Escherichia coli (strain K12) OX=83333 GN=yabP PE=4 SV=2 && -
ECDH10B_RS20250	13.5725	13.6507	16.0401	31.6284	13.1455	13.9316	11.2214	15.5749	12.371	13.1667	16.2421	16.672	15.1392	13.0909	17.1437	10.7964	16.646	9.67021	14.6963	14.031	31.4162	33.2701	-0.0810025	0.764423	33.3946	34.6174	-0.044878	0.862192	29.0531	31.1623	-0.101737	0.739853	rffC	dTDP-4-amino-4%2C6-dideoxy-D-galactose acyltransferase&&sp|P27832|WECD_ECOLI dTDP-fucosamine acetyltransferase OS=Escherichia coli (strain K12) OX=83333 GN=wecD PE=3 SV=3 && -
ECDH10B_RS06465	8.63662	9.53794	10.5704	7.92417	7.68132	9.15823	10.0359	9.27194	10.0996	8.67677	9.71164	9.45292	7.5114	9.96197	9.38339	9.39066	7.83548	10.1875	9.29568	8.72743	87.4814	91.8216	-0.0712937	0.670258	91.6569	95.5796	-0.06309	0.697425	82.9833	87.9481	-0.0860616	0.65891	ycgV	autotransporter outer membrane beta-barrel domain-containing protein&&sp|P76017|YCGV_ECOLI Uncharacterized protein YcgV OS=Escherichia coli (strain K12) OX=83333 GN=ycgV PE=4 SV=1 && PF03212:Pertactin|PF03797:Autotransporter beta-domain
ECDH10B_RS07800	5.0691	5.64599	3.46606	6.10876	3.42826	4.23881	5.09208	3.17581	6.82224	3.59594	4.70331	3.34332	4.38394	4.12529	3.51785	5.02939	9.38687	7.83601	5.78898	5.68482	26.0242	16.7199	0.640573	0.0630195	16.1114	17.42	-0.118802	0.74853	13.6771	16.1854	-0.246252	0.573	paaK	phenylacetate-CoA oxygenase/reductase subunit PaaK&&sp|P76081|PAAE_ECOLI 1,2-phenylacetyl-CoA epoxidase, subunit E OS=Escherichia coli (strain K12) OX=83333 GN=paaE PE=1 SV=1 && PF00175:Oxidoreductase NAD-binding domain|PF00111:2Fe-2S iron-sulfur cluster binding domain|PF00970:Oxidoreductase FAD-binding domain
ECDH10B_RS22410	7.90248	5.86788	11.7074	9.52326	11.1344	12.7442	10.5844	8.55161	8.73634	9.91812	6.90092	8.93499	7.6384	6.43113	12.1435	5.99574	13.3425	13.5733	6.76856	3.93883	21.9144	19.9726	0.140733	0.70146	19.4796	20.7839	-0.0842225	0.803352	23.6458	18.7039	0.340839	0.365871	ulaF	L-ribulose-5-phosphate 4-epimerase UlaF&&sp|C4ZR75|ULAF_ECOBW L-ribulose-5-phosphate 4-epimerase UlaF OS=Escherichia coli (strain K12 / MC4100 / BW2952) OX=595496 GN=ulaF PE=3 SV=1 && PF00596:Class II Aldolase and Adducin N-terminal domain
ECDH10B_RS17775	4.38568	4.50527	2.31483	3.27944	2.08145	2.20591	3.70994	2.10346	1.95269	5.64285	3.42669	3.65377	2.63037	3.20594	1.83072	3.01764	1.20688	3.17172	1.89796	3.9117	12.6698	18.1578	-0.524457	0.22072	13.8572	18.8859	-0.447164	0.252985	11.8995	17.5534	-0.560428	0.218679	gspA	type II secretion system protein GspA&&sp|P45756|GSPA_ECOLI Putative general secretion pathway protein A OS=Escherichia coli (strain K12) OX=83333 GN=gspA PE=2 SV=1 && PF13401:AAA domain|PF01471:Putative peptidoglycan binding domain
ECDH10B_RS02510	30.8466	29.9164	60.2621	286.206	15.8947	25.2677	39.3479	16.0628	64.3904	61.5584	30.7853	9.96483	10.7606	42.078	24.4651	57.6094	15.3603	12.1102	24.1558	26.3569	5.07234	10.8482	-1.09756	0.0695457	9.17785	11.308	-0.312016	0.581401	5.97491	9.95516	-0.7388	0.232385	ECDH10B_RS02510	tRNA-Arg&&-- && -
ECDH10B_RS13375	55.963	66.4874	56.3911	114.183	61.6194	64.7412	68.3806	69.7866	53.4587	58.1185	60.1876	68.8254	68.0881	51.1364	57.0002	67.6611	55.4412	62.5974	58.6632	71.0553	120.722	116.828	0.0438148	0.773429	123.844	121.555	0.0245855	0.870132	121.847	109.823	0.146991	0.380783	nudK	GDP-mannose pyrophosphatase NudK&&sp|B1XAD8|NUDK_ECODH GDP-mannose pyrophosphatase OS=Escherichia coli (strain K12 / DH10B) OX=316385 GN=nudK PE=3 SV=1 && PF00293:NUDIX domain
ECDH10B_RS00150	62.3312	37.4819	48.9232	26.3911	52.8566	36.6874	39.8074	44.7637	48.5711	58.7454	50.4661	37.9601	43.0074	56.2575	60.8948	45.4848	74.4612	35.923	50.9124	46.4987	144.479	135.761	0.0946123	0.62179	148.965	141.345	0.0809409	0.612549	114.156	130.608	-0.186831	0.327951	dapB	4-hydroxy-tetrahydrodipicolinate reductase&&sp|C4ZPV7|DAPB_ECOBW 4-hydroxy-tetrahydrodipicolinate reductase OS=Escherichia coli (strain K12 / MC4100 / BW2952) OX=595496 GN=dapB PE=3 SV=1 && PF05173:Dihydrodipicolinate reductase, C-terminus|PF01113:Dihydrodipicolinate reductase, N-terminus
ECDH10B_RS21495	9.06129	11.9462	9.29364	4.9262	9.1923	14.381	11.5586	10.0268	11.6974	8.47639	8.05416	11.5868	10.5365	7.86579	10.395	9.67025	10.9983	10.6722	11.8264	9.19412	75.7445	70.4185	0.100879	0.600396	71.086	73.2836	-0.0483343	0.801763	75.8973	67.7167	0.15731	0.480283	yjbH	YjbH domain-containing protein&&sp|P32689|YJBH_ECOLI Uncharacterized lipoprotein YjbH OS=Escherichia coli (strain K12) OX=83333 GN=yjbH PE=3 SV=1 && PF06082:Exopolysaccharide biosynthesis protein YbjH
ECDH10B_RS26665	17.3119	29.3822	34.7224	17.5684	31.2217	52.9419	24.7329	25.2415	45.267	33.2525	18.1413	15.659	28.1825	39.0724	38.4451	42.0314	24.1377	44.404	25.3061	44.8695	11.5059	9.29974	0.299753	0.53742	12.7668	9.69019	0.393709	0.388808	10.5342	8.50743	0.293295	0.596093	ECDH10B_RS26665	hypothetical protein&&-- && -
ECDH10B_RS10305	31.9246	26.7046	33.6787	38.8772	30.0215	32.2526	37.4651	32.8326	28.41	32.253	27.8785	35.4082	31.1826	30.4839	25.32	35.3477	39.7428	27.1557	32.5	25.4594	78.5974	77.7229	0.0185464	0.921711	80.2728	80.8646	-0.0170882	0.922516	78.923	73.3182	0.109043	0.593569	cmoA	carboxy-S-adenosyl-L-methionine synthase CmoA&&sp|C4ZQF4|CMOA_ECOBW Carboxy-S-adenosyl-L-methionine synthase OS=Escherichia coli (strain K12 / MC4100 / BW2952) OX=595496 GN=cmoA PE=3 SV=1 && PF13649:Methyltransferase domain
ECDH10B_RS09685	11.4142	15.8502	16.0822	8.95076	14.5033	16.3622	13.4348	19.3846	14.7633	13.5894	13.5921	16.8163	7.60151	9.00751	11.1103	6.78276	13.1115	8.55491	14.2202	11.8955	26.4191	32.4042	-0.296371	0.2871	19.8769	33.7186	-0.758806	0.00893076	33.2848	30.2252	0.13282	0.662076	ynjD	ATP-binding cassette domain-containing protein&&sp|P76909|YNJD_ECOLI Uncharacterized ABC transporter ATP-binding protein YnjD OS=Escherichia coli (strain K12) OX=83333 GN=ynjD PE=3 SV=2 && PF00005:ABC transporter
ECDH10B_RS22745	6.79305	5.47644	5.88345	11.3746	7.35069	6.16728	8.18861	4.95229	5.48545	5.93093	6.52531	6.65652	4.6999	5.01229	6.73463	8.24639	5.32768	5.60051	4.65466	5.75595	18.0387	20.7225	-0.201281	0.543029	21.7551	21.5638	0.00692269	0.982696	21.2991	19.3566	0.143359	0.701411	idnR	DNA-binding transcriptional regulator IdnR&&sp|P39343|IDNR_ECOLI HTH-type transcriptional regulator IdnR OS=Escherichia coli (strain K12) OX=83333 GN=idnR PE=4 SV=1 && PF13377:Periplasmic binding protein-like domain|PF00356:Bacterial regulatory proteins, lacI family
ECDH10B_RS05240	67.3813	69.4336	58.6879	52.5059	77.5781	77.0427	82.191	66.8855	66.6257	56.7287	69.8741	69.3828	58.2738	61.6248	62.0302	75.2804	66.0576	61.7248	61.0106	55.7748	116.721	124.97	-0.0979647	0.509173	127.924	130.07	-0.0284943	0.844461	136.994	117.587	0.219908	0.179208	pqiC	membrane integrity-associated transporter subunit PqiC&&sp|P0AB10|PQIC_ECOLI Intermembrane transport lipoprotein PqiC OS=Escherichia coli (strain K12) OX=83333 GN=pqiC PE=1 SV=2 && PF03886:ABC-type transport auxiliary lipoprotein component
ECDH10B_RS16565	9.69465	9.14112	18.6589	6.55888	4.85671	10.2943	12.5039	7.85291	13.2546	7.5238	10.3473	17.0509	15.7822	6.54546	8.54336	10.0588	4.69343	9.86756	7.87302	11.8118	9.12418	12.7952	-0.508081	0.274816	11.3607	13.3107	-0.23618	0.588962	8.98631	12.6179	-0.493131	0.355577	higB	type II toxin-antitoxin system toxin HigB&&sp|P64579|HIGB_ECO57 mRNA interferase HigB OS=Escherichia coli O157:H7 OX=83334 GN=higB PE=3 SV=1 && PF09907:HigB_toxin, RelE-like toxic component of a toxin-antitoxin system
ECDH10B_RS10940	37.7014	49.4452	28.1223	20.8692	30.9063	55.6826	38.2549	39.0415	40.8559	31.4204	65.8463	12.9174	37.662	38.6777	40.7751	24.0039	47.7877	25.1174	34.4444	37.583	24.2687	25.3203	-0.0495708	0.896285	24.6122	26.3939	-0.0852819	0.820353	26.0139	24.3093	0.0882689	0.801822	ECDH10B_RS10940	TonB-dependent receptor plug domain-containing protein&&sp|A5F9G0|IRGA_VIBC3 Iron-regulated outer membrane virulence protein OS=Vibrio cholerae serotype O1 (strain ATCC 39541 / Classical Ogawa 395 / O395) OX=345073 GN=irgA PE=3 SV=1 && PF07715:TonB-dependent Receptor Plug Domain
ECDH10B_RS10875	93.7575	64.4088	175.024	656.967	76.4931	85.334	71.7581	61.028	144.21	81.8585	171.547	57.2104	116.29	85.2632	141.64	100.058	73.9216	118.606	69.3421	66.7593	21.1569	29.2592	-0.461566	0.196901	29.6719	30.4958	-0.0284724	0.930775	17.9121	27.0757	-0.594498	0.129764	ECDH10B_RS10875	tRNA-Asn&&-- && -
ECDH10B_RS11080	11.4943	19.5085	19.2817	7.93198	17.8277	8.78778	11.4951	12.5694	17.6796	15.6555	14.8556	20.1007	19.4604	15.1663	24.7966	21.8963	20.8343	14.32	19.3225	14.6665	43.1635	42.492	0.0217737	0.926846	52.8832	44.2139	0.254869	0.256236	29.7808	39.5512	-0.411581	0.187664	hisA	1-(5-phosphoribosyl)-5-[(5-phosphoribosylamino)methylideneamino]imidazole-4-carboxamide isomerase&&sp|B7M403|HIS4_ECO8A 1-(5-phosphoribosyl)-5-[(5-phosphoribosylamino)methylideneamino] imidazole-4-carboxamide isomerase OS=Escherichia coli O8 (strain IAI1) OX=585034 GN=hisA PE=3 SV=1 && PF00977:Histidine biosynthesis protein
ECDH10B_RS13130	29.0726	23.6575	30.8619	16.1663	31.2437	28.9254	37.3389	30.1224	27.5652	28.86	24.3446	28.8185	20.4224	19.7055	28.7436	24.5449	23.5994	36.4822	25.4695	25.4082	80.0429	78.7248	0.022268	0.90496	70.1386	81.9259	-0.224076	0.216973	86.9692	76.0412	0.197717	0.326005	pdxK	pyridoxine/pyridoxal/pyridoxamine kinase&&sp|C4ZVU9|PDXK_ECOBW Pyridoxine/pyridoxal/pyridoxamine kinase OS=Escherichia coli (strain K12 / MC4100 / BW2952) OX=595496 GN=pdxK PE=3 SV=1 && PF08543:Phosphomethylpyrimidine kinase
ECDH10B_RS02295	6.09023	4.79909	12.6911	9.27072	9.02226	8.73032	6.21494	10.7034	7.0256	7.97596	7.97753	9.18127	7.08175	7.17483	5.1753	7.71819	7.96079	9.96244	7.15385	8.23935	21.9983	21.1456	0.0552792	0.861202	18.6791	22.0007	-0.243436	0.450892	21.583	19.6626	0.13681	0.733709	fetB	iron export ABC transporter permease subunit FetB&&sp|P77307|FETB_ECOLI Probable iron export permease protein FetB OS=Escherichia coli (strain K12) OX=83333 GN=fetB PE=1 SV=2 && PF03649:Uncharacterised protein family (UPF0014)
ECDH10B_RS11195	1.94588	3.09619	1.77402	1.2342	3.29003	3.02186	2.82346	2.4382	2.24474	1.48656	2.54889	3.11684	1.78186	1.90029	1.92915	1.58994	1.05981	4.01069	3.77778	1.93977	12.7385	11.0562	0.197344	0.67225	8.85309	11.5026	-0.381963	0.402745	12.9018	10.1231	0.33978	0.487519	wcaJ	UDP-glucose--undecaprenyl-phosphate glucose-1-phosphate transferase&&sp|P71241|WCAJ_ECOLI UDP-glucose:undecaprenyl-phosphate glucose-1-phosphate transferase OS=Escherichia coli (strain K12) OX=83333 GN=wcaJ PE=1 SV=2 && PF02397:Bacterial sugar transferase|PF13727:CoA-binding domain
ECDH10B_RS14630	5.1411	7.63492	6.4447	2.60865	4.05645	4.91317	4.59058	5.85622	8.89605	1.68324	7.29547	6.78162	12.554	8.92563	4.5872	4.80079	5.60012	12.9512	2.93561	5.76557	12.2054	11.0087	0.140724	0.783169	14.3625	11.465	0.32129	0.499126	8.19906	10.8147	-0.407303	0.446366	hydN	electron transport protein HydN&&sp|P0AAK6|HYDN_ECO57 Electron transport protein HydN OS=Escherichia coli O157:H7 OX=83334 GN=hydN PE=3 SV=1 && PF13247:4Fe-4S dicluster domain
ECDH10B_RS11410	44.1107	39.3525	50.5264	43.6165	28.5574	42.155	41.4071	56.6882	52.1901	38.5125	41.4832	42.6273	36.8251	56.9455	46.6467	28.5167	45.3386	32.1189	41.3333	21.4223	35.5961	44.2663	-0.309367	0.230466	44.6586	46.0847	-0.0439458	0.855896	40.5314	42.9099	-0.0817747	0.771629	ECDH10B_RS11410	DeoR family transcriptional regulator&&sp|P36930|GATR_ECOLI Putative galactitol utilization operon repressor OS=Escherichia coli (strain K12) OX=83333 GN=gatR PE=5 SV=3 && PF08220:DeoR-like helix-turn-helix domain
ECDH10B_RS19705	7.09859	2.00799	6.47166	3.84202	4.2674	6.78387	8.45128	5.60629	5.09527	2.89226	4.95913	6.77757	5.3928	2.46482	4.87937	5.74487	6.18591	5.20215	5.18828	1.88701	11.211	11.9276	-0.0875978	0.847691	11.6798	12.4091	-0.0972332	0.823535	14.4448	11.9565	0.287957	0.561729	yidP	GntR family transcriptional regulator&&sp|P31453|YIDP_ECOLI Uncharacterized HTH-type transcriptional regulator YidP OS=Escherichia coli (strain K12) OX=83333 GN=yidP PE=4 SV=1 && PF07702:UTRA domain|PF00392:Bacterial regulatory proteins, gntR family
ECDH10B_RS17305	35.7963	34.9721	33.7318	41.211	35.8053	37.084	38.9467	41.6664	37.0143	37.2939	34.4117	31.9705	35.5029	44.1296	40.3196	39.0447	47.4461	40.7824	40.9486	42.8806	164.205	133.895	0.296258	0.0292364	158.113	139.384	0.1824	0.174073	138.44	125.748	0.139286	0.376297	zapE	cell division protein ZapE&&sp|P64613|ZAPE_ECO57 Cell division protein ZapE OS=Escherichia coli O157:H7 OX=83334 GN=zapE PE=3 SV=1 && PF03969:AFG1-like ATPase
ECDH10B_RS11480	33.1142	25.1815	32.15	20.9485	28.697	30.4131	18.8162	27.8248	30.4277	32.2909	25.1618	30.4712	25.9036	38.8248	31.7209	31.7253	36.3518	47.2743	33.3967	35.1537	101.654	78.7308	0.367531	0.0358741	89.1715	81.9344	0.118669	0.497585	66.6366	76.1985	-0.19082	0.389098	thiM	hydroxyethylthiazole kinase&&sp|C4ZSI8|THIM_ECOBW Hydroxyethylthiazole kinase OS=Escherichia coli (strain K12 / MC4100 / BW2952) OX=595496 GN=thiM PE=3 SV=1 && PF02110:Hydroxyethylthiazole kinase family
ECDH10B_RS21085	6.34919	7.26755	6.86537	3.29656	7.58939	6.20881	7.64698	6.45866	5.56422	5.93015	7.0918	8.23609	8.65342	6.02422	5.85543	6.89408	5.66153	6.08671	6.3403	9.42028	53.4485	51.9574	0.0337482	0.882235	55.5578	54.0519	0.0378334	0.860883	51.2367	50.1936	0.0287686	0.904329	pflD	formate C-acetyltransferase&&sp|P32674|GRE1_ECOLI Probable dehydratase PflD OS=Escherichia coli (strain K12) OX=83333 GN=pflD PE=3 SV=1 && PF01228:Glycine radical|PF02901:Pyruvate formate lyase-like
ECDH10B_RS19575	31.1614	41.1351	25.2527	24.5958	21.8552	28.6769	22.6719	35.7588	21.3021	42.3214	30.2355	33.9279	22.546	22.0408	32.0376	26.9432	22.1262	20.0875	12.6531	23.01	19.378	31.6384	-0.705687	0.0265056	26.8323	32.9106	-0.289235	0.311306	25.6141	30.5504	-0.260316	0.432251	yicS	protein YicS&&sp|Q2M7X4|YICS_ECOLI Uncharacterized protein YicS OS=Escherichia coli (strain K12) OX=83333 GN=yicS PE=4 SV=1 && -
ECDH10B_RS07755	36.3179	22.0142	31.2183	13.6894	20.5853	21.8163	31.5024	24.5854	27.9305	40.7683	21.7474	25.811	24.4938	24.3203	27.9815	30.0379	22.606	21.8625	27.4924	19.6535	25.3414	32.0347	-0.3335	0.252656	30.7989	33.3386	-0.113629	0.675852	25.7844	31.2851	-0.270692	0.40986	ydbL	YdbL family protein&&sp|P76076|YDBL_ECOLI Uncharacterized protein YdbL OS=Escherichia coli (strain K12) OX=83333 GN=ydbL PE=3 SV=2 && PF07027:Protein of unknown function (DUF1318)
ECDH10B_RS08905	15.4568	14.7824	17.6705	14.4409	12.6106	18.523	8.76294	10.9553	16.7929	12.4241	18.4255	17.0139	18.9717	17.464	13.6212	12.6008	15.3937	13.2602	19.0528	19.8106	78.9355	75.4773	0.0614496	0.74964	76.3737	78.5651	-0.0397099	0.835946	56.287	70.7136	-0.332798	0.179785	ydgI	amino acid permease&&sp|P0AAE6|ARCD_ECOL6 Putative arginine/ornithine antiporter OS=Escherichia coli O6:H1 (strain CFT073 / ATCC 700928 / UPEC) OX=199310 GN=ydgI PE=3 SV=1 && PF13520:Amino acid permease
ECDH10B_RS23275	40.9101	28.5903	50.4606	68.3798	34.7203	55.1948	66.6123	30.7015	38.865	46.2234	50.4355	29.0229	33.2993	39.6906	53.4414	31.4605	48.2325	37.4757	39.5745	40.7815	19.8098	19.5878	0.0268428	0.936412	19.6095	20.397	-0.0413384	0.902766	21.1982	18.0727	0.232679	0.567003	yjjY	protein YjjY&&sp|P0ADE0|YJJY_ECO57 Uncharacterized protein YjjY OS=Escherichia coli O157:H7 OX=83334 GN=yjjY PE=4 SV=1 && -
ECDH10B_RS16325	21.5027	14.598	16.8591	29.2406	17.8387	21.3714	29.9523	22.3382	15.5446	16.8964	16.8997	22.043	25.9036	22.3989	15.6899	14.4571	19.8623	18.9097	16.5019	18.8629	49.4986	47.4644	0.057512	0.793719	54.5493	49.3759	0.143626	0.533956	57.8384	44.6204	0.38089	0.142639	ygiD	4%2C5-DOPA dioxygenase extradiol&&sp|P24197|YGID_ECOLI 4,5-DOPA dioxygenase extradiol OS=Escherichia coli (strain K12) OX=83333 GN=ygiD PE=1 SV=4 && PF02900:Catalytic LigB subunit of aromatic ring-opening dioxygenase
ECDH10B_RS18560	3.66165	5.86939	3.33826	3.30303	1.10062	4.66574	7.26567	6.30281	5.63203	4.26259	4.61871	2.1467	5.9609	7.41662	3.54949	2.65943	3.5454	4.09965	5.20384	3.65015	11.6386	11.7472	-0.00694692	0.987456	14.3979	12.2412	0.243415	0.579622	12.9627	11.4265	0.172101	0.749021	nikC	nickel ABC transporter permease subunit NikC&&sp|P0AFB0|NIKC_ECO57 Nickel transport system permease protein NikC OS=Escherichia coli O157:H7 OX=83334 GN=nikC PE=3 SV=1 && PF00528:Binding-protein-dependent transport system inner membrane component
ECDH10B_RS03845	43.4675	47.0499	53.7816	56.2649	52.3953	50.4419	53.8628	45.6739	47.7557	44.5343	52.677	45.1348	52.7105	40.0428	50.3053	55.915	52.953	39.8185	43.3595	40.6781	114.439	122.731	-0.0973647	0.526942	134.18	127.759	0.071375	0.626255	123.789	117.775	0.0707465	0.671655	ybfF	esterase&&sp|P75736|YBFF_ECOLI Esterase YbfF OS=Escherichia coli (strain K12) OX=83333 GN=ybfF PE=1 SV=1 && PF12697:Alpha/beta hydrolase family
ECDH10B_RS05180	2.08728	2.98905	2.97333	3.3097	1.17636	2.36875	2.56268	1.78321	2.50818	2.61966	2.50626	2.85166	2.01752	2.26487	3.41439	1.21819	2.38732	3.4656	2.02614	1.82063	21.3734	22.9962	-0.104318	0.745162	20.4095	23.9298	-0.217791	0.508848	16.4811	22.3209	-0.446931	0.260648	elfC	fimbrial biogenesis usher protein&&sp|P75857|ELFC_ECOLI Probable outer membrane usher protein ElfC OS=Escherichia coli (strain K12) OX=83333 GN=elfC PE=2 SV=1 && PF00577:Outer membrane usher protein|PF13953:PapC C-terminal domain|PF13954:PapC N-terminal domain
ECDH10B_RS15110	34.4928	38.1204	32.9091	21.1652	32.5503	18.3983	33.6643	31.4325	37.0143	38.5195	29.4207	38.0925	23.5054	34.12	28.6293	31.4605	31.456	42.6195	27.8487	45.5794	52.8023	51.0112	0.0433302	0.846425	43.9112	53.0839	-0.280146	0.200591	39.1689	47.5954	-0.278347	0.302723	fucU	L-fucose mutarotase&&sp|A7ZQP8|FUCM_ECO24 L-fucose mutarotase OS=Escherichia coli O139:H28 (strain E24377A / ETEC) OX=331111 GN=fucU PE=3 SV=1 && PF05025:RbsD / FucU transport protein family
ECDH10B_RS01895	23.2492	31.9939	22.9145	359.008	31.7305	33.0274	34.7864	36.6469	28.028	26.3333	22.4975	29.3655	31.1991	28.9091	30.4001	48.7013	30.6638	36.8389	32.7222	29.44	59.2596	48.3646	0.289865	0.164198	66.3193	50.3295	0.387783	0.0738525	58.8044	44.9671	0.380869	0.114516	yajI	DUF3251 domain-containing protein&&sp|P46122|YAJI_ECOLI Uncharacterized lipoprotein YajI OS=Escherichia coli (strain K12) OX=83333 GN=yajI PE=1 SV=3 && PF11622:Protein of unknown function (DUF3251)
ECDH10B_RS20290	348.242	287.945	504.722	593.535	314.024	349.869	310.952	341.757	494.433	432.681	417.171	205.284	297.993	391.436	322.231	350.205	412.405	323.098	383.421	347.148	94.2529	99.5228	-0.0742514	0.729937	91.2668	103.692	-0.182227	0.40067	80.0135	92.6232	-0.209987	0.321384	ECDH10B_RS20290	tRNA-His&&-- && -
ECDH10B_RS03540	22.6209	13.7117	20.623	65.5888	8.74207	3.08828	30.2979	2.94484	27.3377	21.1607	26.8088	3.65377	11.8366	22.4416	12.815	34.7028	19.7124	7.40067	26.5714	28.9926	14.6583	14.0383	0.0682681	0.889371	15.1735	14.6381	0.0484642	0.92097	7.60989	12.7795	-0.737498	0.25703	cspE	transcription antiterminator/RNA stability regulator CspE&&sp|P0A974|CSPE_ECO57 Cold shock-like protein CspE OS=Escherichia coli O157:H7 OX=83334 GN=cspE PE=3 SV=2 && PF00313:'Cold-shock' DNA-binding domain
ECDH10B_RS15590	180.458	138.041	140.19	161.208	156.997	213.75	172.482	173.713	190.582	126.489	176.453	124.529	151.024	187.538	186.466	169.7	160.579	186.264	195.056	140.62	154.205	139.433	0.146908	0.383506	163.512	145.222	0.171896	0.281885	153.254	130.724	0.23155	0.173046	sdhE	FAD assembly factor SdhE&&sp|P64561|SDHE_ECO57 FAD assembly factor SdhE OS=Escherichia coli O157:H7 OX=83334 GN=sdhE PE=3 SV=1 && PF03937:Flavinator of succinate dehydrogenase
ECDH10B_RS03745	131.201	99.8211	123.738	344.341	110.15	121.06	133.311	90.7011	163.529	86.8999	165.933	68.2037	73.6502	121.746	150.705	156.314	173.469	140.909	177.733	171.378	42.0842	30.755	0.457048	0.112411	33.2278	32.0525	0.0528649	0.869985	27.3339	28.4091	-0.0517664	0.872266	ECDH10B_RS03745	tRNA-Gln&&-- && -
ECDH10B_RS19330	3.93406	5.84237	5.08104	159.029	7.39064	5.63946	5.26919	6.57254	4.03402	6.58333	4.00803	4.69518	4.00273	3.69961	5.46032	7.95956	3.71394	4.80507	5.69082	5.88256	17.5838	16.8457	0.0609931	0.865672	19.2853	17.5275	0.132552	0.713582	20.535	16.3879	0.319441	0.410538	waaH	UDP-glucuronate:LPS(HepIII) glycosyltransferase&&sp|P11290|YIBD_ECOLI Uncharacterized glycosyltransferase YibD OS=Escherichia coli (strain K12) OX=83333 GN=yibD PE=3 SV=2 && PF00535:Glycosyl transferase family 2
ECDH10B_RS12880	7.40211	2.76387	5.66863	3.60567	5.60682	11.0353	7.93138	4.85668	6.60346	4.39463	5.68829	3.57088	4.82004	5.14041	3.99212	2.48837	3.35421	2.44106	2.43456	2.65639	10.5558	19.6213	-0.889882	0.0252036	16.5997	20.4402	-0.29127	0.416342	27.0824	19.4105	0.490269	0.220492	yfdE	CoA:oxalate CoA-transferase&&sp|P76518|ACOCT_ECOLI Acetyl-CoA:oxalate CoA-transferase OS=Escherichia coli (strain K12) OX=83333 GN=yfdE PE=1 SV=2 && PF02515:CoA-transferase family III
ECDH10B_RS16995	145.42	115.926	224.979	147.575	95.368	193.719	66.8914	60.2354	216.894	161.591	119.293	132.864	114.78	114.758	160.77	106.989	76.8017	121.102	100.649	70.2851	24.045	40.9932	-0.770512	0.00808123	33.7312	42.6887	-0.337144	0.199382	25.7152	40.0102	-0.643553	0.0875405	ECDH10B_RS16995	tRNA-Met&&-- && -
ECDH10B_RS21935	2.8923	3.87544	5.27372	12.2041	3.15719	5.8191	4.34962	1.66465	3.86333	3.32268	4.12093	4.36027	2.97376	4.3607	4.46715	2.843	3.1837	6.13569	3.75505	3.79371	31.8433	29.4592	0.109036	0.701085	28.7619	30.6577	-0.0900941	0.74453	26.8436	28.6375	-0.101728	0.788064	crfC	clamp-binding protein CrfC&&sp|P0DM85|CRFC_ECOLI Clamp-binding protein CrfC OS=Escherichia coli (strain K12) OX=83333 GN=crfC PE=1 SV=1 && PF00350:Dynamin family
ECDH10B_RS08910	44.1154	56.5536	42.7864	48.5793	40.627	44.8505	44.001	42.3397	43.3113	48.7603	49.5896	47.403	47.3684	43.1837	42.8054	42.5099	52.7573	44.7111	48.4509	46.7838	117.868	115.286	0.0346204	0.814231	112.077	119.981	-0.096044	0.501402	99.3704	110.534	-0.158076	0.376237	folM	dihydromonapterin reductase&&sp|P0AFS4|FOLM_ECO57 Dihydromonapterin reductase OS=Escherichia coli O157:H7 OX=83334 GN=folM PE=3 SV=1 && PF13561:Enoyl-(Acyl carrier protein) reductase
ECDH10B_RS16510	14.0544	17.4168	14.847	37.581	11.6676	12.7917	13.3462	12.6042	14.0683	17.14	16.559	15.134	14.5267	16.4605	15.3932	18.1237	15.3578	14.5094	15.8974	18.0132	82.0439	80.6859	0.0251146	0.884654	86.5162	83.9742	0.0424832	0.799447	61.3381	75.1018	-0.296061	0.160087	aer	aerotaxis sensor receptor Aer&&sp|P50466|AER_ECOLI Aerotaxis receptor OS=Escherichia coli (strain K12) OX=83333 GN=aer PE=1 SV=1 && PF08447:PAS fold|PF00015:Methyl-accepting chemotaxis protein (MCP) signalling domain
ECDH10B_RS04130	33.2194	57.7233	65.6187	78.6607	69.8958	59.7139	72.0369	67.0312	53.5283	47.6486	49.7301	62.0034	42.4905	56.3001	51.4394	56.1323	74.4385	58.6878	55.641	64.6533	91.9875	77.0187	0.253479	0.15034	78.0654	80.1415	-0.0448774	0.799826	92.1035	71.6054	0.356987	0.100287	tolR	colicin uptake protein TolR&&sp|P0ABV8|TOLR_ECO57 Tol-Pal system protein TolR OS=Escherichia coli O157:H7 OX=83334 GN=tolR PE=3 SV=1 && PF02472:Biopolymer transport protein ExbD/TolR
ECDH10B_RS07160	74.7296	82.2701	69.971	24.5958	65.5655	44.394	57.7102	47.8537	76.1106	75.8258	56.4397	86.7771	67.4031	61.3637	72.0846	56.5807	51.0411	51.8047	44.2857	66.4414	30.3519	41.789	-0.469926	0.0684199	38.1067	43.4786	-0.191536	0.415831	28.9011	40.6585	-0.49101	0.0903504	yciX	protein YciX&&sp|P58094|YCIX_ECOLI Uncharacterized protein YciX OS=Escherichia coli (strain K12) OX=83333 GN=yciX PE=4 SV=2 && -
ECDH10B_RS13200	54.1958	60.4885	57.4652	56.1946	53.6514	71.4968	68.9066	52.6084	56.1769	66.3476	54.0145	56.3924	52.7443	64.9432	42.9838	52.8086	63.1414	52.884	58.6632	63.4213	116.009	113.13	0.0371891	0.805269	108.443	117.739	-0.120422	0.447414	113.825	105.749	0.102798	0.572756	yfeY	RpoE-regulated lipoprotein&&sp|P76537|YFEY_ECOLI Uncharacterized protein YfeY OS=Escherichia coli (strain K12) OX=83333 GN=yfeY PE=1 SV=1 && PF06572:Protein of unknown function (DUF1131)
ECDH10B_RS18685	412.023	407.923	405.095	807.562	386.108	779.79	317.406	419.64	531.221	504.33	536.177	130.927	279.476	627.663	509.398	592.211	404.809	388.535	579.405	406.702	126.39	120.958	0.0646137	0.886022	148.853	126.074	0.240139	0.629097	128.152	109.778	0.220179	0.351176	dinQ	damage-inducible type I toxin DinQ&&-- && -
ECDH10B_RS13480	5.7334	3.5385	4.27667	3.70259	1.88001	3.48677	3.25783	3.79979	4.00846	9.55645	1.82063	3.53591	1.69701	2.71471	1.65355	2.92029	4.54203	4.77463	1.90476	1.03916	6.77041	10.3617	-0.598488	0.307753	5.16277	10.7807	-1.06974	0.0680554	6.4826	9.42086	-0.534289	0.368587	hyfE	hydrogenase 4 membrane subunit&&sp|P0AEW2|HYFE_ECO57 Hydrogenase-4 component E OS=Escherichia coli O157:H7 OX=83334 GN=hyfE PE=3 SV=1 && PF00420:NADH-ubiquinone/plastoquinone oxidoreductase chain 4L
ECDH10B_RS12265	9.55811	10.1389	8.71396	25.866	7.9007	7.61195	10.6683	5.80673	11.6386	9.73591	9.73783	5.40346	6.48329	11.0628	6.949	17.107	6.941	10.215	2.1831	10.3221	10.7026	13.1446	-0.299104	0.522075	15.6519	13.694	0.182345	0.663648	10.9109	12.9065	-0.242925	0.613725	nudI	nucleoside triphosphatase NudI&&sp|C4ZU93|NUDI_ECOBW Nucleoside triphosphatase NudI OS=Escherichia coli (strain K12 / MC4100 / BW2952) OX=595496 GN=nudI PE=3 SV=1 && PF00293:NUDIX domain
ECDH10B_RS13025	18.9946	35.1689	36.2084	73.5996	49.8276	14.852	31.6084	22.8169	33.1998	20.353	30.9126	33.1907	23.1914	26.9813	26.7061	31.4433	20.3143	18.191	37.8626	28.4024	34.7881	39.0282	-0.171427	0.535575	37.5406	40.6231	-0.122636	0.618963	37.2185	37.8515	-0.0253978	0.9416	yfeD	putative DNA-binding transcriptional regulator&&sp|P27238|YFED_ECOLI Uncharacterized protein YfeD OS=Escherichia coli (strain K12) OX=83333 GN=yfeD PE=4 SV=3 && PF07037:Putative transcription regulator (DUF1323)
ECDH10B_RS19995	34.2575	44.7607	37.1809	95.4664	29.9108	26.5028	28.1615	28.7405	40.5645	34.1827	41.3122	36.4792	41.1627	25.0175	23.7201	35.0365	30.8007	40.3479	37.2596	28.7293	72.4271	80.3401	-0.148204	0.421382	68.738	83.6363	-0.28438	0.150827	56.4902	77.2841	-0.455464	0.0329483	rsmG	16S rRNA (guanine(527)-N(7))-methyltransferase RsmG&&sp|B7UMK5|RSMG_ECO27 Ribosomal RNA small subunit methyltransferase G OS=Escherichia coli O127:H6 (strain E2348/69 / EPEC) OX=574521 GN=rsmG PE=3 SV=1 && PF02527:rRNA small subunit methyltransferase G
ECDH10B_RS16090	8.92928	14.3131	5.42711	11.0753	11.6305	7.58524	8.85902	14.4659	8.39315	6.06359	6.93119	14.957	11.306	11.1962	13.3771	12.0441	8.6458	4.54427	7.25146	18.7915	11.3309	10.4666	0.0913008	0.854292	14.4451	10.8816	0.392829	0.350025	11.5952	10.4312	0.146061	0.777667	hypA	hydrogenase maturation nickel metallochaperone HypA&&sp|P0A703|HYBF_ECOLI Hydrogenase maturation factor HybF OS=Escherichia coli (strain K12) OX=83333 GN=hybF PE=1 SV=1 && PF01155:Hydrogenase/urease nickel incorporation, metallochaperone, hypA
ECDH10B_RS05200	9.19547	6.24272	6.70668	6.06563	6.21895	9.66656	9.85296	5.02778	8.83979	5.61992	7.22703	6.58471	5.98782	8.38138	6.19914	11.1628	6.41055	5.47529	5.46071	8.70825	16.2599	17.6206	-0.123402	0.733586	20.668	18.348	0.158015	0.646546	18.222	17.45	0.0662143	0.87225	ycbF	fimbrial chaperone&&sp|P40876|YCBF_ECOLI Uncharacterized fimbrial chaperone YcbF OS=Escherichia coli (strain K12) OX=83333 GN=ycbF PE=2 SV=3 && PF00345:Pili and flagellar-assembly chaperone, PapD N-terminal domain|PF02753:Pili assembly chaperone PapD, C-terminal domain
ECDH10B_RS09510	5.81168	3.41437	3.66813	3.17574	5.24063	2.56339	3.59263	5.29606	4.46951	3.51284	5.07511	4.71765	4.00273	3.10457	2.83653	4.59206	3.11659	4.50476	3.26746	2.67389	8.71714	11.3861	-0.384414	0.404841	9.73134	11.8513	-0.292307	0.506664	10.0866	10.4528	-0.0356464	0.946017	ydiY	YdiY family protein&&sp|P76206|YDIY_ECOLI Uncharacterized protein YdiY OS=Escherichia coli (strain K12) OX=83333 GN=ydiY PE=3 SV=1 && PF04338:Protein of unknown function, DUF481
ECDH10B_RS01195	6.8318	8.37425	6.57446	3.46652	3.42251	8.3425	7.45585	6.22567	6.12971	7.95302	7.2917	6.86615	4.63403	5.60098	4.51537	8.50609	4.96118	6.95365	5.89486	6.43199	18.3386	21.288	-0.214668	0.515194	18.3501	22.1541	-0.281793	0.398634	18.2714	20.7547	-0.192412	0.627312	perR	LysR substrate-binding domain-containing protein&&sp|Q57083|PERR_ECOLI HTH-type transcriptional regulator PerR OS=Escherichia coli (strain K12) OX=83333 GN=perR PE=1 SV=1 && PF03466:LysR substrate binding domain|PF00126:Bacterial regulatory helix-turn-helix protein, lysR family
ECDH10B_RS13500	4.02347	7.96687	2.44542	4.0831	3.22501	8.54464	1.99591	3.6665	5.84475	4.29348	4.68472	3.70672	3.63885	6.20913	3.90023	4.1746	5.45403	4.50476	5.30962	3.11954	11.8107	11.8789	-0.00158389	0.997043	11.9974	12.3714	-0.0474077	0.910001	10.6192	11.6462	-0.153805	0.787423	hyfI	hydrogenase 4 catalytic subunit HyfI&&sp|P77668|HYFI_ECOLI Hydrogenase-4 component I OS=Escherichia coli (strain K12) OX=83333 GN=hyfI PE=3 SV=1 && PF01058:NADH ubiquinone oxidoreductase, 20 Kd subunit
ECDH10B_RS06560	154.233	122.159	133.916	61.1168	113.912	120.724	118.044	121.809	178.486	114.14	134.686	126.221	88.4759	114.758	140.965	106.989	129.283	141.286	107.359	134.713	100.225	107.986	-0.11032	0.529937	91.8455	112.448	-0.292164	0.112606	87.6438	101.174	-0.203717	0.26771	chaB	putative cation transport regulator ChaB&&sp|P0AE65|CHAB_ECO57 Putative cation transport regulator ChaB OS=Escherichia coli O157:H7 OX=83334 GN=chaB PE=1 SV=1 && PF06150:ChaB
ECDH10B_RS06575	13.8644	13.004	18.4055	37.0259	23.0302	19.2934	19.3298	19.7273	13.0943	15.715	16.5678	16.1342	18.4126	22.5924	19.4844	22.2591	18.6526	20.9447	14.4444	20.8525	88.4274	72.355	0.289393	0.113536	101.792	75.2924	0.433889	0.00924906	90.6556	67.4261	0.428905	0.0353452	ychO	inverse autotransporter invasin YchO&&sp|P39165|YCHO_ECOLI Uncharacterized protein YchO OS=Escherichia coli (strain K12) OX=83333 GN=ychO PE=3 SV=3 && PF11924:Inverse autotransporter, beta-domain
ECDH10B_RS13835	23.2862	26.6168	18.63	27.9717	20.5696	26.7954	29.7038	30.7476	20.8322	26.9695	19.0899	22.5674	30.9455	21.4515	26.7608	19.5259	21.1205	31.7794	23.4454	30.3191	64.4506	53.8334	0.257117	0.223526	62.065	56.0182	0.154331	0.459885	61.6299	52.1539	0.237855	0.323132	qseG	two-component system QseEF-associated lipoprotein QseG&&sp|P0AD45|QSEG_ECO57 Quorum-sensing regulator protein G OS=Escherichia coli O157:H7 OX=83334 GN=qseG PE=1 SV=1 && PF13942:YfhG lipoprotein
ECDH10B_RS11470	8.70033	8.08638	7.93193	8.40882	8.59263	10.2943	8.87849	6.41824	9.55863	7.59615	7.95944	8.74407	7.75621	7.19281	11.5007	7.35065	9.02584	11.7652	11.3553	9.086	28.577	23.3977	0.285688	0.325349	24.3821	24.3548	0.00511982	0.986425	22.4139	21.5992	0.0525916	0.883113	yegX	glycoside hydrolase family 25 protein&&sp|P76421|YEGX_ECOLI Uncharacterized protein YegX OS=Escherichia coli (strain K12) OX=83333 GN=yegX PE=3 SV=2 && PF01183:Glycosyl hydrolases family 25
ECDH10B_RS00030	13.7096	20.3598	19.7898	126.374	16.4834	20.7445	20.4026	16.6577	21.0869	18.952	11.9721	22.3901	14.8788	17.8513	18.1223	22.4037	14.9337	12.5587	27.138	12.5277	16.858	18.6216	-0.147074	0.6941	19.1885	19.3747	-0.027994	0.934155	17.6684	17.0515	0.0423721	0.915591	yaaX	DUF2502 domain-containing protein&&sp|P75616|YAAX_ECOLI Uncharacterized protein YaaX OS=Escherichia coli (strain K12) OX=83333 GN=yaaX PE=3 SV=1 && PF10697:Protein of unknown function (DUF2502)
ECDH10B_RS03995	20.5644	10.907	18.7482	13.478	20.0891	13.9206	16.4496	15.2262	17.4626	17.9545	13.8427	15.5008	19.8772	14.1322	16.9896	15.6026	12.6936	15.6984	15.6566	13.2395	38.3911	43.2569	-0.172633	0.464762	46.4808	45.0245	0.0485186	0.827576	41.5138	42.5135	-0.023163	0.934643	nei	endonuclease VIII&&sp|C4ZWI9|END8_ECOBW Endonuclease 8 OS=Escherichia coli (strain K12 / MC4100 / BW2952) OX=595496 GN=nei PE=3 SV=1 && PF01149:Formamidopyrimidine-DNA glycosylase N-terminal domain|PF06827:Zinc finger found in FPG and IleRS|PF06831:Formamidopyrimidine-DNA glycosylase H2TH domain
ECDH10B_RS19115	5.09479	7.20584	6.50276	4.48092	4.59418	10.0624	6.36892	4.02373	3.13454	5.93093	8.89815	6.4005	3.31758	3.24325	8.08155	9.51507	3.25581	6.53393	5.8959	5.41737	17.838	20.5246	-0.198481	0.59287	21.2822	21.3543	-0.00406014	0.991806	20.1029	20.0223	-0.00654272	0.987024	yiaK	3-dehydro-L-gulonate 2-dehydrogenase&&sp|C4ZXG6|DLGD_ECOBW 2,3-diketo-L-gulonate reductase OS=Escherichia coli (strain K12 / MC4100 / BW2952) OX=595496 GN=dlgD PE=3 SV=1 && PF02615:Malate/L-lactate dehydrogenase
ECDH10B_RS01500	11.6431	7.46077	8.01525	4.34043	8.14212	11.1269	7.85028	10.177	10.2334	7.26102	8.09245	9.31353	9.09023	8.45684	7.72671	9.98483	8.90372	7.18301	7.81513	9.00097	39.7419	42.056	-0.0866213	0.715809	44.3994	43.7765	0.012153	0.957338	42.6119	41.3544	0.048716	0.860079	ykgF	LutB/LldF family L-lactate oxidation iron-sulfur protein&&sp|P77536|YKGF_ECOLI Uncharacterized electron transport protein YkgF OS=Escherichia coli (strain K12) OX=83333 GN=ykgF PE=3 SV=1 && PF02589:LUD domain|PF11870:Domain of unknown function (DUF3390)|PF13183:4Fe-4S dicluster domain
ECDH10B_RS22405	8.73085	7.07234	6.87434	6.84655	11.0937	10.2401	8.1503	9.04118	10.377	6.92982	3.46559	8.07676	6.13752	9.30144	10.0722	9.26467	4.14998	13.8146	7.25146	7.91221	23.9943	20.8016	0.194445	0.609005	26.213	21.6515	0.263472	0.42798	26.305	20.6923	0.350783	0.309864	ulaE	L-ribulose-5-phosphate 3-epimerase UlaE&&sp|C4ZR74|ULAE_ECOBW L-ribulose-5-phosphate 3-epimerase UlaE OS=Escherichia coli (strain K12 / MC4100 / BW2952) OX=595496 GN=ulaE PE=3 SV=1 && PF01261:Xylose isomerase-like TIM barrel
ECDH10B_RS01550	16.7292	20.3691	16.2464	16.6081	19.0208	18.0729	15.9121	15.5764	15.3829	15.8762	20.9607	20.5598	15.9852	20.836	19.0371	18.6783	17.1137	17.6569	12.6259	12.6888	47.4672	57.2682	-0.267994	0.227373	61.3116	59.59	0.0397387	0.842298	51.1284	53.0523	-0.0569677	0.810773	yahB	LysR substrate-binding domain-containing protein&&sp|P77700|YAHB_ECOLI Uncharacterized HTH-type transcriptional regulator YahB OS=Escherichia coli (strain K12) OX=83333 GN=yahB PE=1 SV=1 && PF03466:LysR substrate binding domain|PF00126:Bacterial regulatory helix-turn-helix protein, lysR family
ECDH10B_RS00060	9.97979	3.62956	8.23188	2.41135	3.8568	5.4499	5.94076	4.33065	11.3298	2.90441	7.88495	5.37319	6.57591	8.25058	3.39222	5.32524	4.14127	6.53	5.21008	2.84241	11.3224	16.6153	-0.553698	0.217828	14.829	17.3155	-0.231079	0.587235	11.2053	16.6831	-0.563394	0.235944	msyB	acidic protein MsyB&&sp|P75617|YAAW_ECOLI UPF0174 protein YaaW OS=Escherichia coli (strain K12) OX=83333 GN=yaaW PE=3 SV=1 && PF03981:Ubiquinol-cytochrome C chaperone|PF13099:Domain of unknown function (DUF3944)
ECDH10B_RS01235	11.6004	11.485	13.8809	14.4702	8.2813	11.548	14.0268	10.5712	9.8507	11.6052	13.0848	13.6626	11.2128	13.6364	12.0757	12.4123	11.162	10.6266	11.4815	10.8412	52.3928	57.0565	-0.12218	0.555098	61.0724	59.364	0.0395398	0.840351	49.9991	55.3877	-0.148931	0.551383	mmuP	S-methylmethionine permease&&sp|Q47689|MMUP_ECOLI Probable S-methylmethionine permease OS=Escherichia coli (strain K12) OX=83333 GN=mmuP PE=3 SV=2 && PF00324:Amino acid permease
ECDH10B_RS14820	5.0393	5.22673	3.5733	3.40932	7.57357	9.63176	5.99957	3.57171	5.16734	2.93317	2.44479	6.75284	2.27878	5.83259	5.77311	6.79715	7.31897	6.66793	5.62706	4.46531	12.3544	8.83092	0.469981	0.315195	11.0569	9.18405	0.241957	0.622848	12.9933	8.94042	0.53486	0.303804	cysC	adenylyl-sulfate kinase&&sp|A7ZQJ4|CYSC_ECO24 Adenylyl-sulfate kinase OS=Escherichia coli O139:H28 (strain E24377A / ETEC) OX=331111 GN=cysC PE=3 SV=1 && PF01583:Adenylylsulphate kinase
ECDH10B_RS15895	35.8163	31.1941	30.9345	16.2606	28.8974	32.4269	23.9858	34.7859	38.7802	35.7969	22.6347	30.1944	26.8516	37.2273	38.4985	32.5653	39.0142	34.5365	30.5694	40.4017	88.0374	77.3676	0.183081	0.337558	85.7674	80.5363	0.0885224	0.645344	69.0938	75.2505	-0.121754	0.563953	yggN	DUF2884 domain-containing protein&&sp|P0ADT1|YGGN_ECO57 Uncharacterized protein YggN OS=Escherichia coli O157:H7 OX=83334 GN=yggN PE=4 SV=1 && PF11101:Protein of unknown function (DUF2884)
ECDH10B_RS19510	23.1126	33.8023	34.0728	35.4322	19.9547	15.5085	19.3204	16.5807	30.2552	29.625	29.6308	34.4725	23.6161	20.917	26.5216	24.7971	24.8548	24.3257	17.5217	26.9617	54.6922	72.1366	-0.403149	0.0426102	58.2898	75.0648	-0.36608	0.0474499	39.3331	66.9305	-0.769997	0.00186625	trmH	tRNA (guanosine(18)-2'-O)-methyltransferase TrmH&&sp|P0AGJ3|TRMH_ECO57 tRNA (guanosine(18)-2'-O)-methyltransferase OS=Escherichia coli O157:H7 OX=83334 GN=trmH PE=3 SV=1 && PF12105:SpoU, rRNA methylase, C-terminal|PF00588:SpoU rRNA Methylase family
ECDH10B_RS11205	1.88901	2.80531	4.09016	1.43775	1.91632	4.06183	3.79514	2.79729	1.99753	3.09238	5.36118	1.95783	3.26736	4.71437	2.80914	3.30743	4.11533	2.37934	3.23591	3.53076	16.1152	15.0653	0.113795	0.780103	17.8677	15.6887	0.200908	0.610658	14.5054	13.4689	0.0967437	0.835677	cpsB	mannose-1-phosphate guanyltransferase&&sp|P24174|MANC_ECOLI Mannose-1-phosphate guanylyltransferase OS=Escherichia coli (strain K12) OX=83333 GN=manC PE=3 SV=3 && PF01050:Mannose-6-phosphate isomerase|PF00483:Nucleotidyl transferase
ECDH10B_RS26130	171.751	174.189	194.773	42.5113	83.1036	208.173	119.695	99.2521	225.513	164.583	208.513	104.2	92.0628	203.637	156.154	168.205	208.076	126.634	172.222	229.674	50.4417	48.1274	0.0700375	0.786829	44.3012	50.1442	-0.179044	0.513581	33.2018	46.7316	-0.500555	0.104907	ECDH10B_RS26130	protein YsdD&&sp|P0DPP8|YSDD_ECOLI Protein YsdD OS=Escherichia coli (strain K12) OX=83333 GN=ysdD PE=1 SV=1 && -
ECDH10B_RS14505	63.2751	72.4897	74.9928	77.858	49.9256	94.484	59.3245	70.635	72.3849	79.4143	75.2858	59.6186	39.2715	70.0318	75.2771	79.7669	81.331	79.6995	73.7063	71.7494	111.267	103.789	0.10498	0.505082	100.012	108.054	-0.112378	0.561492	94.3459	96.4361	-0.036726	0.863175	yqaA	YqaA family protein&&sp|P0ADR0|YQAA_ECOLI Inner membrane protein YqaA OS=Escherichia coli (strain K12) OX=83333 GN=yqaA PE=1 SV=1 && PF09335:SNARE associated Golgi protein
ECDH10B_RS26140	31.7397	35.913	22.7359	49.082	22.488	26.7215	23.6175	22.7258	23.8285	27.0518	31.6766	41.0134	28.9106	27.5522	33.5645	31.0501	30.9516	31.1521	36.5924	22.6	46.0824	46.7484	-0.0203233	0.932682	47.9143	48.6216	-0.0241008	0.915031	34.329	43.2501	-0.336928	0.227527	ECDH10B_RS26140	type II toxin-antitoxin system PemK/MazF family toxin&&sp|P56259|YIFN_ECOLI Putative uncharacterized protein YifN OS=Escherichia coli (strain K12) OX=83333 GN=yifN PE=5 SV=1 && PF02452:PemK-like, MazF-like toxin of type II toxin-antitoxin system
ECDH10B_RS12355	32.107	41.7985	31.2672	44.8014	38.1643	33.8216	38.1167	39.5654	25.8145	38.8629	40.7822	37.9521	35.6372	35.7889	36.1715	32.3666	38.789	43.4491	33.6667	36.0069	119.588	112.425	0.0923673	0.58126	114.723	116.972	-0.0237516	0.881324	111.21	104.232	0.090153	0.610128	rbn	ribonuclease BN&&sp|C4ZUB1|RBN_ECOBW Ribonuclease BN OS=Escherichia coli (strain K12 / MC4100 / BW2952) OX=595496 GN=rbn PE=3 SV=1 && PF12706:Beta-lactamase superfamily domain
ECDH10B_RS15705	14.3745	9.95129	8.62167	17.2746	6.13991	7.23008	7.43091	9.65199	11.6366	9.90802	9.57964	11.1202	7.38966	9.85103	10.8006	8.47764	9.88918	3.81172	5.87514	9.80426	22.2768	31.965	-0.524724	0.0914978	28.8696	33.2695	-0.206187	0.436328	21.8442	31.5457	-0.524027	0.123037	ygfI	LysR family transcriptional regulator&&sp|P52044|YGFI_ECOLI Uncharacterized HTH-type transcriptional regulator YgfI OS=Escherichia coli (strain K12) OX=83333 GN=ygfI PE=3 SV=2 && PF03466:LysR substrate binding domain|PF00126:Bacterial regulatory helix-turn-helix protein, lysR family
ECDH10B_RS20930	44.6262	31.341	49.8039	30.4519	36.7722	37.5005	30.2292	42.0692	36.6869	40.9779	54.424	39.4375	43.8394	43.4138	39.0553	43.1091	42.9114	41.5847	36.5533	45.253	62.053	63.838	-0.0372144	0.853295	65.8698	66.4509	-0.00877634	0.963637	51.6304	59.2526	-0.19416	0.426792	yiiR	DUF805 domain-containing protein&&sp|P0AF35|YIIR_ECO57 Uncharacterized protein YiiR OS=Escherichia coli O157:H7 OX=83334 GN=yiiR PE=4 SV=1 && PF05656:Protein of unknown function (DUF805)
ECDH10B_RS07900	29.1159	31.3604	17.8665	28.9792	29.2845	23.0092	31.4978	26.0225	29.7122	21.9987	24.4479	25.3232	22.3321	17.4978	19.0957	23.0057	19.5173	17.9521	15.3465	26.7918	40.8024	51.9055	-0.354489	0.131385	43.7735	54.0351	-0.30839	0.156473	53.176	50.592	0.0724745	0.775253	azoR	FMN-dependent NADH-azoreductase&&sp|A7ZZX1|AZOR_ECOHS FMN-dependent NADH:quinone oxidoreductase OS=Escherichia coli O9:H4 (strain HS) OX=331112 GN=azoR PE=3 SV=1 && PF02525:Flavodoxin-like fold
ECDH10B_RS06985	4.07583	2.42116	2.7869	1.44768	2.94028	5.06366	2.54757	2.04282	3.13454	0.889639	2.66944	4.91558	2.48818	1.94595	3.23262	2.47392	3.3742	3.17362	2.79279	1.62521	15.4609	16.296	-0.0834334	0.846474	14.8743	16.9467	-0.198632	0.638404	16.8135	16.5107	0.0289769	0.947048	mhpA	bifunctional 3-(3-hydroxy-phenyl)propionate/3-hydroxycinnamic acid hydroxylase&&sp|B1XBJ4|MHPA_ECODH 3-(3-hydroxy-phenyl)propionate/3-hydroxycinnamic acid hydroxylase OS=Escherichia coli (strain K12 / DH10B) OX=316385 GN=mhpA PE=3 SV=1 && PF01494:FAD binding domain
ECDH10B_RS10390	9.42535	9.71244	7.36537	9.56503	7.28506	8.36409	9.61837	10.4296	10.3552	11.1681	11.1704	1.01494	6.57591	10.5195	8.54336	7.54409	15.2537	6.16723	7.99603	9.39575	16.5475	14.3728	0.218563	0.647045	14.7444	14.9846	-0.0106634	0.981839	14.3937	14.2422	0.0147647	0.973036	cheW	chemotaxis protein CheW&&sp|P0A966|CHEW_ECO57 Chemotaxis protein CheW OS=Escherichia coli O157:H7 OX=83334 GN=cheW PE=3 SV=1 && PF01584:CheW-like domain
ECDH10B_RS21615	42.8227	44.1072	32.4843	90.232	47.4582	43.7357	35.3183	36.6403	29.6649	44.8085	39.679	42.1345	43.3706	43.4157	51.075	36.9355	52.4145	47.0135	45.9923	45.621	167.793	136.703	0.298472	0.0409996	159.857	142.223	0.173264	0.244916	135.26	132.155	0.0331076	0.846666	dusA	tRNA dihydrouridine(20/20a) synthase DusA&&sp|Q8X5V6|DUSA_ECO57 tRNA-dihydrouridine(20/20a) synthase OS=Escherichia coli O157:H7 OX=83334 GN=dusA PE=3 SV=3 && PF01207:Dihydrouridine synthase (Dus)
ECDH10B_RS13230	20.3181	28.1623	29.6379	22.6812	34.2005	24.5953	31.4469	34.5622	21.8761	26.6093	33.1203	26.0359	17.0895	18.8133	33.8409	25.2976	27.739	26.0575	24.1317	22.9549	42.7734	45.4956	-0.0825431	0.721103	41.952	47.3507	-0.168566	0.501652	49.9041	41.7314	0.254937	0.324086	eutK	ethanolamine utilization microcompartment protein EutK&&sp|P76540|EUTK_ECOLI Bacterial microcompartment shell protein EutK OS=Escherichia coli (strain K12) OX=83333 GN=eutK PE=1 SV=2 && PF16365:Ethanolamine utilization protein EutK C-terminus|PF00936:BMC domain
ECDH10B_RS26550	184.539	93.456	124.824	247.684	147.618	190.579	127.57	135.618	121.319	132.533	176.745	118.908	101.754	191.196	155.804	130.632	134.875	130.875	114.211	86.0453	44.9756	52.8792	-0.224251	0.333586	58.2321	55.0502	0.0852997	0.707772	54.8562	49.0734	0.168643	0.527679	yhiY	protein YhiY&&sp|P0DSG8|YHIY_ECOLI Protein YhiY OS=Escherichia coli (strain K12) OX=83333 GN=yhiY PE=1 SV=1 && -
ECDH10B_RS15440	12.7242	10.1981	11.6005	7.17377	8.28675	12.1601	13.8865	14.172	16.3094	11.7266	6.17309	13.321	6.32932	9.81819	14.5771	10.5617	11.7043	11.6561	6.45833	11.9796	16.9846	19.2376	-0.190309	0.609902	17.4626	20.0223	-0.204701	0.58191	18.6509	17.6892	0.0792758	0.841199	xdhC	xanthine dehydrogenase iron sulfur-binding subunit XdhC&&sp|Q46801|XDHC_ECOLI Putative xanthine dehydrogenase iron-sulfur-binding subunit XdhC OS=Escherichia coli (strain K12) OX=83333 GN=xdhC PE=3 SV=1 && PF00111:2Fe-2S iron-sulfur cluster binding domain|PF01799:[2Fe-2S] binding domain
ECDH10B_RS14480	97.7681	93.2704	115.932	282.087	106.601	77.5559	90.7224	94.9171	92.3893	104.329	119.416	99.7046	89.4621	93.7443	94.2665	70.4115	77.9588	81.9509	84.0678	90.454	150.218	186.285	-0.309325	0.0205303	162.771	193.89	-0.246973	0.0654006	156.711	173.973	-0.14846	0.335375	emrR	multidrug efflux transporter EmrAB transcriptional repressor EmrR&&sp|P0ACS1|MPRA_ECO57 Transcriptional repressor MprA OS=Escherichia coli O157:H7 OX=83334 GN=mprA PE=3 SV=1 && PF01047:MarR family
ECDH10B_RS21480	15.3598	13.0346	5.09211	21.2556	13.8506	13.3444	6.23413	10.1797	12.8865	13.4105	19.51	2.10505	3.40973	10.9091	8.85978	11.7353	6.08408	5.11651	10.2058	4.17589	5.25548	9.85419	-0.887408	0.148192	7.48726	10.2732	-0.451173	0.431313	8.45438	8.67327	-0.0340867	0.953701	yjbE	exopolysaccharide production protein YjbE&&sp|P0AF47|YJBE_ECO57 Uncharacterized protein YjbE OS=Escherichia coli O157:H7 OX=83334 GN=yjbE PE=3 SV=1 && PF11106:Exopolysaccharide production protein YjbE
ECDH10B_RS10710	149.01	137.117	127.666	196.766	119.799	197.307	109.008	124.338	133.927	136.369	172.455	97.4339	138.825	130.909	148.085	187.764	114.207	134.857	116.455	107.38	75.6474	86.2275	-0.182831	0.346479	100.933	89.7968	0.171308	0.362623	83.339	83.4347	-0.00421811	0.98479	dsrB	protein DsrB&&sp|A7ZN75|DSRB_ECO24 Protein DsrB OS=Escherichia coli O139:H28 (strain E24377A / ETEC) OX=331111 GN=dsrB PE=3 SV=1 && PF10781:Dextransucrase DSRB
ECDH10B_RS10755	39.0015	19.4446	24.8899	9.40012	27.6958	26.5565	15.6713	22.2132	34.1186	27.667	23.4152	22.0486	36.1108	40.627	36.7328	29.5911	38.2353	26.7955	19.5977	19.4395	61.3364	63.0165	-0.034912	0.882606	87.7516	65.6212	0.420826	0.0269363	51.1832	61.9821	-0.268329	0.320618	yedJ	phosphohydrolase&&sp|P46144|YEDJ_ECOLI Uncharacterized protein YedJ OS=Escherichia coli (strain K12) OX=83333 GN=yedJ PE=1 SV=2 && PF01966:HD domain
ECDH10B_RS10360	9.99526	9.82139	10.0717	2.66931	11.8594	9.55211	10.8039	7.19089	10.5189	13.3198	7.35028	7.1376	7.70758	12.3298	11.6825	15.2285	5.95957	8.67428	9.13178	12.5859	19.8228	20.8471	-0.0766696	0.826391	26.7141	21.7039	0.296616	0.357546	20.3101	20.5673	-0.0166819	0.964051	cheZ	protein phosphatase CheZ&&sp|C6EBU6|CHEZ_ECOBD Protein phosphatase CheZ OS=Escherichia coli (strain B / BL21-DE3) OX=469008 GN=cheZ PE=2 SV=1 && PF04344:Chemotaxis phosphatase, CheZ
ECDH10B_RS20360	10.5917	14.4454	10.6909	28.7911	8.18655	6.14557	9.11976	12.7544	16.5822	9.90802	11.2313	11.4053	10.7766	13.4631	10.8006	13.4229	12.5263	9.35603	13.1327	7.54174	32.2935	37.2162	-0.203095	0.45927	38.3397	38.7545	-0.0238946	0.924167	25.9222	34.1481	-0.39933	0.218656	xerC	tyrosine recombinase XerC&&sp|B7L968|XERC_ECO55 Tyrosine recombinase XerC OS=Escherichia coli (strain 55989 / EAEC) OX=585055 GN=xerC PE=3 SV=1 && PF00589:Phage integrase family|PF02899:Phage integrase, N-terminal SAM-like domain
ECDH10B_RS08985	6.81608	8.49556	9.51533	10.5918	6.14634	6.71744	7.60775	4.65851	6.061	7.06685	10.6024	8.50941	6.41492	9.4299	6.92639	12.1331	5.56848	7.02437	9.73007	9.97966	43.4948	43.3266	0.00454375	0.985838	49.0731	45.0873	0.116668	0.645125	32.0566	42.1838	-0.400286	0.165599	malX	PTS maltose transporter subunit IICB&&sp|P19642|PTOCB_ECOLI PTS system maltose-specific EIICB component OS=Escherichia coli (strain K12) OX=83333 GN=malX PE=1 SV=3 && PF00367:phosphotransferase system, EIIB|PF02378:Phosphotransferase system, EIIC
ECDH10B_RS15755	4.24805	1.57717	4.59903	2.69438	3.35181	3.29851	4.2673	2.17752	3.87955	2.31807	3.01409	3.80244	1.94499	2.99616	4.63267	2.97513	4.1646	3.89143	2.1831	3.17603	14.5188	14.0351	0.0434292	0.912808	14.1287	14.6077	-0.0515699	0.89715	13.4007	14.2552	-0.0768607	0.872448	yggP	zinc-binding dehydrogenase&&sp|P52048|YGGP_ECOLI Uncharacterized protein YggP OS=Escherichia coli (strain K12) OX=83333 GN=yggP PE=4 SV=1 && PF08240:Alcohol dehydrogenase GroES-like domain|PF00107:Zinc-binding dehydrogenase
ECDH10B_RS21795	3.80321	2.52584	2.11054	2.51711	2.38575	2.52841	2.0671	2.41098	2.16187	2.30994	3.32119	3.86388	3.63406	1.86603	1.83607	1.54411	3.02603	2.27214	0.906433	2.6374	15.3623	20.1606	-0.394629	0.305309	16.0506	20.9694	-0.380125	0.30446	15.4036	18.4862	-0.255821	0.53274	mdtO	multidrug efflux transporter permease subunit MdtO&&sp|P32715|MDTO_ECOLI Multidrug resistance protein MdtO OS=Escherichia coli (strain K12) OX=83333 GN=mdtO PE=1 SV=2 && PF04632:Fusaric acid resistance protein family
ECDH10B_RS10450	15.4233	21.5232	19.9981	9.39112	18.2347	15.3946	11.9355	16.5536	19.769	16.7576	17.9581	19.6344	21.2023	16.3637	20.3876	25.9242	17.9204	16.3263	20.0404	18.1082	60.6175	61.9033	-0.0325292	0.86707	73.2193	64.4291	0.178985	0.349066	49.0641	60.0948	-0.296811	0.218772	araF	arabinose ABC transporter substrate-binding protein AraF&&sp|P02924|ARAF_ECOLI L-arabinose-binding periplasmic protein OS=Escherichia coli (strain K12) OX=83333 GN=araF PE=1 SV=2 && PF00532:Periplasmic binding proteins and sugar binding domain of LacI family
ECDH10B_RS16050	2.23022	2.97408	6.97117	4.20323	4.59677	1.52239	4.2673	1.45168	8.0858	3.05986	3.33868	2.64169	4.40864	3.31883	2.02153	1.48757	2.22112	4.086	3.20188	4.12884	12.2888	15.4346	-0.339604	0.446325	10.5426	16.0891	-0.606992	0.199018	10.0515	13.8524	-0.459108	0.407865	yghQ	lipopolysaccharide biosynthesis protein&&sp|Q46841|YGHQ_ECOLI Inner membrane protein YghQ OS=Escherichia coli (strain K12) OX=83333 GN=yghQ PE=1 SV=2 && PF01943:Polysaccharide biosynthesis protein
ECDH10B_RS07210	61.0763	68.339	54.4448	70.2456	60.7865	51.0183	66.6553	75.4468	53.2339	54.905	72.2992	69.2268	61.1297	67.5492	57.7702	57.4558	64.2625	60.5079	55.8	58.6295	151.807	157.933	-0.0560887	0.695894	161.263	164.343	-0.0271238	0.84475	152.118	147.013	0.0492053	0.76429	yciT	DNA-binding transcriptional regulator YciT&&sp|P76034|YCIT_ECOLI Uncharacterized HTH-type transcriptional regulator YciT OS=Escherichia coli (strain K12) OX=83333 GN=yciT PE=4 SV=1 && PF00455:DeoR C terminal sensor domain|PF08220:DeoR-like helix-turn-helix domain
ECDH10B_RS15325	31.1726	25.283	23.138	36.6737	25.1246	26.8906	30.7905	31.1722	26.9437	25.2896	26.0173	25.3685	28.2925	20.8337	21.8793	24.4723	28.6071	21.9854	25.2033	39.0496	119.426	107.531	0.148162	0.389454	103.518	111.929	-0.112447	0.464536	112.137	104.47	0.105819	0.558443	yqeG	amino acid permease&&sp|P63342|YQEG_ECO57 Inner membrane transport protein YqeG OS=Escherichia coli O157:H7 OX=83334 GN=yqeG PE=3 SV=1 && PF03222:Tryptophan/tyrosine permease family
ECDH10B_RS21755	3.55301	3.51766	3.41918	1.60252	3.02591	3.39549	4.93508	3.59754	3.9469	2.92975	4.13694	2.38058	3.21336	2.57021	3.44418	4.23944	3.78424	3.07393	2.34439	1.77093	15.9759	19.4585	-0.272962	0.459442	20.4122	20.2687	0.0115638	0.972471	20.5899	19.2359	0.0986001	0.793499	nrfE	heme lyase CcmF/NrfE family subunit&&sp|P32710|NRFE_ECOLI Probable cytochrome c-type biogenesis protein NrfE OS=Escherichia coli (strain K12) OX=83333 GN=nrfE PE=3 SV=2 && PF01578:Cytochrome C assembly protein|PF16327:Cytochrome c-type biogenesis protein CcmF C-terminal
ECDH10B_RS23110	64.7481	55.6416	62.7657	59.0537	70.9501	65.7937	67.3286	74.688	62.4013	59.3931	61.552	54.9831	74.7176	53.3597	66.9539	51.278	60.7086	53.3063	54.6618	89.0554	90.2181	83.2618	0.112516	0.546311	89.8304	86.6763	0.0578364	0.736886	92.2041	80.9315	0.191476	0.308451	holD	DNA polymerase III subunit psi&&sp|P28632|HOLD_ECOLI DNA polymerase III subunit psi OS=Escherichia coli (strain K12) OX=83333 GN=holD PE=1 SV=1 && PF03603:DNA polymerase III psi subunit
ECDH10B_RS06850	25.2996	17.6809	23.7436	47.5735	26.1687	21.3335	20.5972	24.4112	17.7401	18.8404	26.6418	22.4354	24.8327	11.6268	18.8853	18.761	18.8046	15.6777	12.2368	10.3848	22.0496	32.9537	-0.57107	0.0558154	29.7731	34.295	-0.197933	0.479543	33.6701	32.4959	0.0588818	0.842214	ECDH10B_RS06850	YbcN family protein&&sp|Q37870|YBCN_BP82 Uncharacterized protein in rusA 5'region OS=Enterobacteria phage 82 OX=10705 PE=4 SV=1 && -
ECDH10B_RS22990	17.0972	18.9731	17.9852	102.768	10.6735	20.1097	14.092	17.9772	17.1944	22.9651	13.7818	14.87	25.6919	20.5497	12.517	27.0184	13.7529	24.0952	20.4264	9.17724	14.7384	14.9657	-0.0151993	0.969753	19.5261	15.5768	0.321592	0.379777	12.9948	14.8734	-0.201285	0.65354	topAI	YjhX family toxin&&sp|B7MMJ4|YJHX_ECO45 UPF0386 protein YjhX OS=Escherichia coli O45:K1 (strain S88 / ExPEC) OX=585035 GN=yjhX PE=3 SV=1 && PF09857:Putative toxin of bacterial toxin-antitoxin pair
ECDH10B_RS00695	28.2761	23.0725	21.8128	34.2134	14.7102	22.8651	22.335	16.3524	30.5279	25.1622	23.7427	20.4939	23.0157	19.8252	24.1514	27.9276	22.7451	21.4193	10.4327	14.0936	36.3135	52.6444	-0.531801	0.0402044	52.2205	54.8201	-0.0718521	0.737507	38.1599	48.7178	-0.352108	0.195329	yadS	TRIC cation channel family protein&&sp|P0AFP1|YADS_ECOL6 UPF0126 inner membrane protein YadS OS=Escherichia coli O6:H1 (strain CFT073 / ATCC 700928 / UPEC) OX=199310 GN=yadS PE=3 SV=1 && PF03458:UPF0126 domain
ECDH10B_RS01755	10.6415	11.3527	9.97889	12.6505	7.67673	11.6226	13.3028	17.4553	11.6913	7.9637	14.072	7.56291	6.4345	8.44576	11.816	10.221	7.41866	11.9764	4.72222	6.66795	29.117	38.9533	-0.416328	0.173906	36.3136	40.5757	-0.156198	0.569356	44.7223	38.0518	0.231513	0.425861	adrA	diguanylate cyclase AdrA&&sp|P0AAP2|DGCC_ECOL6 Probable diguanylate cyclase DgcC OS=Escherichia coli O6:H1 (strain CFT073 / ATCC 700928 / UPEC) OX=199310 GN=dgcC PE=3 SV=1 && PF00990:Diguanylate cyclase, GGDEF domain|PF05230:MASE2 domain
ECDH10B_RS14730	15.3362	15.4547	13.1079	22.3724	9.50762	21.0683	19.685	15.7225	13.2687	16.7373	19.2517	12.2825	10.9227	20.8013	9.88278	10.7407	7.51745	11.4146	21.8927	17.199	17.3517	18.3864	-0.0815533	0.82868	16.3453	19.1419	-0.224027	0.541334	18.7559	16.5732	0.174027	0.671832	ygbA	nitrous oxide-stimulated promoter family protein&&sp|P25728|YGBA_ECOLI Uncharacterized protein YgbA OS=Escherichia coli (strain K12) OX=83333 GN=ygbA PE=4 SV=1 && PF11756:Nitrous oxide-stimulated promoter
ECDH10B_RS20605	3.63679	4.93797	7.62588	16.239	6.55889	5.90844	11.6905	4.97119	4.47504	4.12781	4.7638	7.1274	6.8085	3.47267	4.32662	4.41487	6.3384	5.66354	9.63558	6.8882	22.4978	16.111	0.474415	0.172545	15.6379	16.7562	-0.102756	0.783897	21.7819	16.1316	0.430061	0.307821	yihG	acyltransferase&&sp|P32129|YIHG_ECOLI Probable acyltransferase YihG OS=Escherichia coli (strain K12) OX=83333 GN=yihG PE=1 SV=1 && PF01553:Acyltransferase
ECDH10B_RS04280	21.4674	14.9547	21.032	8.12892	16.7577	16.535	19.4547	19.2708	18.2345	24.0581	19.0264	17.1475	18.5169	26.4229	24.904	20.6447	25.4084	19.6652	15.2219	19.4835	71.511	70.0724	0.0345232	0.863515	84.4674	72.9352	0.216087	0.242578	60.983	64.9874	-0.0857749	0.704134	modC	molybdenum ABC transporter ATP-binding protein ModC&&sp|P09833|MODC_ECOLI Molybdenum import ATP-binding protein ModC OS=Escherichia coli (strain K12) OX=83333 GN=modC PE=3 SV=4 && PF00005:ABC transporter|PF03459:TOBE domain
ECDH10B_RS05330	155.67	158.938	157.445	123.42	109.668	160.391	200.9	141.859	195.479	141.223	156.119	122.84	155.418	176.305	152.402	169.215	158.971	186.051	180	208.525	173.122	145.089	0.253308	0.104926	160.724	151.106	0.0879661	0.56334	137.109	140.492	-0.0363772	0.845782	yccX	acylphosphatase&&sp|P0AB66|ACYP_ECO57 Acylphosphatase OS=Escherichia coli O157:H7 OX=83334 GN=yccX PE=3 SV=1 && PF00708:Acylphosphatase
ECDH10B_RS14770	11.6833	9.07081	9.29169	8.577	8.74207	8.55215	11.764	12.2324	9.17629	8.68131	10.6367	12.554	9.50978	9.06295	14.1951	12.9991	12.3473	13.2074	11.3553	9.1686	53.2454	47.2405	0.172432	0.437878	55.0592	49.1486	0.160745	0.472325	45.0709	43.7758	0.0478049	0.856537	ygbN	GntP family transporter&&sp|Q46892|YGBN_ECOLI Inner membrane permease YgbN OS=Escherichia coli (strain K12) OX=83333 GN=ygbN PE=1 SV=1 && PF02447:GntP family permease
ECDH10B_RS20075	5.7268	13.3646	23.4946	10.1704	6.45511	12.314	7.67034	7.82806	17.6169	13.75	12.5025	9.71256	3.49606	9.94247	11.3551	14.7062	1.24762	11.8036	6.54008	28.544	9.63698	10.7258	-0.1734	0.76048	8.26059	11.1717	-0.446645	0.364256	6.51257	10.7695	-0.740169	0.222468	ECDH10B_RS20075	substrate-binding domain-containing protein&&sp|P0ACQ2|RBSR_ECO57 Ribose operon repressor OS=Escherichia coli O157:H7 OX=83334 GN=rbsR PE=3 SV=2 && PF13377:Periplasmic binding protein-like domain
ECDH10B_RS14465	8.92928	7.82195	8.92848	7.01544	7.01295	5.50542	7.20153	7.3496	6.42408	9.30496	9.3068	8.03333	6.7992	6.75105	9.59496	9.68308	10.7933	9.499	10.2632	6.31701	36.7627	32.8458	0.172649	0.513721	34.0902	34.1805	-0.000533906	0.998369	25.4681	32.2869	-0.337643	0.279671	ECDH10B_RS14465	MFS transporter&&sp|P76628|YGAY_ECOLI Putative uncharacterized transporter YgaY OS=Escherichia coli (strain K12) OX=83333 GN=ygaY PE=5 SV=2 && PF07690:Major Facilitator Superfamily
ECDH10B_RS14200	7.80029	7.82297	9.05086	22.6682	5.11553	7.11562	8.23139	6.78514	6.81689	6.50078	10.8368	7.48317	6.34916	7.38673	6.18657	8.27722	5.25253	4.22233	7.12644	6.71546	18.8591	25.5619	-0.43676	0.183251	23.8031	26.6096	-0.161675	0.590699	20.8959	25.197	-0.271755	0.440069	yfjH	protein YfjH&&sp|P52123|YFJH_ECOLI Uncharacterized protein YfjH OS=Escherichia coli (strain K12) OX=83333 GN=yfjH PE=4 SV=1 && -
ECDH10B_RS20695	3.3315	3.81665	3.03727	4.39513	5.55767	3.34298	2.82601	4.09849	1.79348	4.2176	3.78204	3.26454	2.57613	1.87977	2.64228	2.17768	2.61284	2.44146	4.56554	2.82288	21.4228	22.4077	-0.0567665	0.869274	16.6472	23.3106	-0.473943	0.171987	25.6645	22.1184	0.215115	0.542775	yihQ	sulfoquinovosidase&&sp|P32138|SQASE_ECOLI Sulfoquinovosidase OS=Escherichia coli (strain K12) OX=83333 GN=yihQ PE=1 SV=3 && PF01055:Glycosyl hydrolases family 31
ECDH10B_RS09650	29.8528	43.174	34.8828	32.002	38.2939	34.5566	30.7859	34.101	33.6293	42.2165	31.944	39.9334	46.887	44.1636	32.3472	38.8703	53.4947	41.2127	35.3408	40.6567	116.59	100.463	0.216138	0.200107	115.457	104.529	0.141975	0.381898	88.7714	92.7952	-0.0692687	0.718264	xthA	exodeoxyribonuclease III&&sp|P09030|EX3_ECOLI Exodeoxyribonuclease III OS=Escherichia coli (strain K12) OX=83333 GN=xthA PE=1 SV=4 && PF03372:Endonuclease/Exonuclease/phosphatase family
ECDH10B_RS09255	2.7927	3.15989	1.83882	2.67663	2.7981	2.0758	4.01755	2.54492	2.62502	2.98011	2.43875	1.87116	2.02058	1.88552	1.72273	3.04247	2.29843	1.98976	1.84271	2.01061	15.0667	18.2983	-0.27419	0.44757	16.7328	19.0524	-0.192303	0.586592	20.0072	18.1566	0.140421	0.723525	ydhV	aldehyde ferredoxin oxidoreductase&&sp|P76192|YDHV_ECOLI Uncharacterized oxidoreductase YdhV OS=Escherichia coli (strain K12) OX=83333 GN=ydhV PE=2 SV=1 && PF02730:Aldehyde ferredoxin oxidoreductase, N-terminal domain|PF01314:Aldehyde ferredoxin oxidoreductase, domains 2 & 3
ECDH10B_RS21510	33.8487	32.9281	28.6013	69.5385	33.5006	22.0913	33.1728	27.0839	31.7458	43.969	26.675	20.5358	36.2875	32.9662	31.4296	31.6081	17.9858	28.7384	33.1874	27.9815	37.5032	42.6133	-0.181553	0.506336	47.926	44.3687	0.118213	0.62607	38.0153	41.8111	-0.133539	0.624727	psiE	phosphate-starvation-inducible protein PsiE&&sp|A7ZUQ1|PSIE_ECO24 Protein PsiE OS=Escherichia coli O139:H28 (strain E24377A / ETEC) OX=331111 GN=psiE PE=3 SV=1 && PF06146:Phosphate-starvation-inducible E
ECDH10B_RS14930	3.73127	4.74961	3.40174	2.60327	2.52348	4.45731	3.74819	3.61274	4.48369	4.07216	3.66567	4.39457	3.60658	4.45361	2.03455	3.70205	2.03221	2.99079	4.26117	3.95203	16.2779	20.3902	-0.333397	0.343525	17.7123	21.2211	-0.27155	0.423954	16.7304	18.4237	-0.147549	0.7142	ygcU	FAD-binding oxidoreductase&&sp|Q46911|YGCU_ECOLI Uncharacterized FAD-linked oxidoreductase YgcU OS=Escherichia coli (strain K12) OX=83333 GN=ygcU PE=3 SV=4 && PF02913:FAD linked oxidases, C-terminal domain|PF01565:FAD binding domain
ECDH10B_RS19320	39.8558	41.3636	43.4557	44.2724	40.7963	38.6035	41.1185	41.4732	38.7284	43.497	35.51	45.0632	45.1546	40.9091	38.0179	47.7792	42.2409	49.8312	44.0397	41.8782	189.797	172.895	0.133318	0.305929	190.942	179.897	0.082186	0.519145	163.133	167.587	-0.0389695	0.784043	envC	murein hydrolase activator EnvC&&sp|P37690|ENVC_ECOLI Murein hydrolase activator EnvC OS=Escherichia coli (strain K12) OX=83333 GN=envC PE=1 SV=2 && PF01551:Peptidase family M23
ECDH10B_RS06770	3.98605	2.95979	6.35952	2.5282	4.49299	3.80933	1.77961	1.36215	5.36463	3.48017	3.04575	4.50685	2.83894	3.89267	4.34695	4.65274	6.07872	0.912858	1.36564	1.98677	5.96157	9.42158	-0.652154	0.267385	9.44662	9.80702	-0.0673477	0.885382	6.21629	9.68372	-0.637889	0.306163	ECDH10B_RS06770	YqaJ viral recombinase family protein&&sp|P03697|EXO_LAMBD Exonuclease OS=Escherichia phage lambda OX=10710 GN=exo PE=1 SV=1 && PF09588:YqaJ-like viral recombinase domain
ECDH10B_RS19925	28.5617	18.7439	19.7898	17.0045	20.9476	24.3839	15.642	19.0869	19.0368	20.947	21.6162	24.6865	19.5285	21.157	22.6528	18.8475	19.5797	19.1869	19.1358	15.5647	55.3956	64.8123	-0.224966	0.258318	64.535	67.4342	-0.0627803	0.73538	57.0245	63.8348	-0.158186	0.51141	pstA	phosphate ABC transporter permease PstA&&sp|P07654|PSTA_ECOLI Phosphate transport system permease protein PstA OS=Escherichia coli (strain K12) OX=83333 GN=pstA PE=1 SV=1 && PF00528:Binding-protein-dependent transport system inner membrane component
ECDH10B_RS04335	6.16932	5.48467	2.94615	1.19252	3.97367	3.08828	3.93479	2.94484	4.06676	3.07792	6.15706	5.09314	2.63037	2.29516	3.72801	1.64598	3.58408	5.38231	3.48918	3.2214	15.3352	17.9345	-0.224271	0.549559	10.4718	18.6658	-0.819481	0.0433653	12.8659	17.9778	-0.47818	0.274104	bioF	8-amino-7-oxononanoate synthase&&sp|B1X7A6|BIOF_ECODH 8-amino-7-oxononanoate synthase OS=Escherichia coli (strain K12 / DH10B) OX=316385 GN=bioF PE=3 SV=1 && PF00155:Aminotransferase class I and II
ECDH10B_RS04695	27.8022	35.9261	31.6834	29.4966	40.4545	30.1927	27.6461	40.3065	37.4175	27.0321	34.7624	24.2904	44.7456	41.6862	36.5837	35.4024	25.8794	37.6235	31.7505	27.7148	55.8923	56.0298	-0.00220969	0.992011	74.9822	58.355	0.364972	0.0670649	59.3476	54.6185	0.117376	0.619041	rcdA	DNA-binding transcriptional regulator RcdA&&sp|P75811|RCDA_ECOLI HTH-type transcriptional regulator RcdA OS=Escherichia coli (strain K12) OX=83333 GN=rcdA PE=1 SV=3 && PF00440:Bacterial regulatory proteins, tetR family
ECDH10B_RS10910	17.4007	22.677	16.4304	11.9826	28.0195	26.7255	16.0923	10.1937	17.2055	26.5865	16.8234	12.1792	17.1985	17.8022	13.8008	14.5079	18.4127	13.6628	11.9231	19.824	29.4775	33.5186	-0.180281	0.541273	30.4738	34.8968	-0.187964	0.502831	35.3463	32.8771	0.099136	0.767273	cobU	bifunctional adenosylcobinamide kinase/adenosylcobinamide-phosphate guanylyltransferase&&sp|P0AE77|COBU_ECO57 Bifunctional adenosylcobalamin biosynthesis protein CobU OS=Escherichia coli O157:H7 OX=83334 GN=cobU PE=3 SV=1 && PF02283:Cobinamide kinase / cobinamide phosphate guanyltransferase
ECDH10B_RS18295	45.6568	35.2227	45.4085	100.038	30.878	27.7662	42.6208	32.1501	51.0729	30.8027	38.9641	40.6719	34.6291	46.8391	53.494	57.169	40.6908	64.6371	56.8807	44.479	57.2059	44.5936	0.355096	0.127371	55.3994	46.4287	0.247507	0.282857	34.9038	44.0947	-0.331813	0.23454	glpE	thiosulfate sulfurtransferase GlpE&&sp|A7ZSV5|GLPE_ECO24 Thiosulfate sulfurtransferase GlpE OS=Escherichia coli O139:H28 (strain E24377A / ETEC) OX=331111 GN=glpE PE=3 SV=1 && PF00581:Rhodanese-like domain
ECDH10B_RS08225	4.78689	3.96775	4.36413	1.46865	4.51731	4.89383	4.97012	4.1593	3.767	4.27657	4.8607	5.11864	3.53391	3.28562	3.26683	3.95025	3.78339	3.6712	2.64436	3.44018	34.9311	46.315	-0.406564	0.0925493	37.724	48.1889	-0.356512	0.118192	45.2152	42.6793	0.0860726	0.736979	fdnG	formate dehydrogenase-N subunit alpha&&sp|P24183|FDNG_ECOLI Formate dehydrogenase, nitrate-inducible, major subunit OS=Escherichia coli (strain K12) OX=83333 GN=fdnG PE=1 SV=3 && PF00384:Molybdopterin oxidoreductase|PF01568:Molydopterin dinucleotide binding domain|PF04879:Molybdopterin oxidoreductase Fe4S4 domain
ECDH10B_RS08865	68.6704	68.5584	84.7017	36.8937	109.276	27.0224	3.60689	40.4916	43.4918	137.545	31.7473	100.479	128.23	91.1689	163.392	237.639	102.082	92.5084	173.452	217.444	41.5397	22.0998	0.906596	0.0149894	45.9693	22.9687	0.996825	0.00677907	11.9555	19.8952	-0.731804	0.411719	ECDH10B_RS08865	stationary phase-induced protein&&sp|A5A617|YDGU_ECOLI Uncharacterized protein YdgU OS=Escherichia coli (strain K12) OX=83333 GN=ydgU PE=1 SV=1 && -
ECDH10B_RS10500	545.652	416.353	526.723	716.602	434.15	381.235	282.507	442.92	740.536	508.429	472.492	103.688	272.456	461.72	334.576	556.632	423.551	319.229	552.973	525.654	113.912	114.313	-0.00475032	0.993157	106.154	119.201	-0.167515	0.771109	90.9664	117.63	-0.367132	0.0569376	ECDH10B_RS10500	tRNA-Cys&&-- && -
ECDH10B_RS16445	71.3765	64.2985	63.571	36.7743	63.3729	49.8472	61.7723	58.5394	74.3161	59.9211	62.3302	62.4925	67.9298	71.9683	71.8513	82.0328	77.51	69.4082	65.2104	55.2798	139.872	135.116	0.051272	0.731819	160.086	140.661	0.182943	0.177965	115.27	131.384	-0.185391	0.260542	plsY	glycerol-3-phosphate 1-O-acyltransferase PlsY&&sp|A7ZRU0|PLSY_ECO24 Glycerol-3-phosphate acyltransferase OS=Escherichia coli O139:H28 (strain E24377A / ETEC) OX=331111 GN=plsY PE=3 SV=1 && PF02660:Glycerol-3-phosphate acyltransferase
ECDH10B_RS12790	6.92475	4.57056	7.01464	7.80819	3.46908	5.88243	7.55729	4.20692	8.28415	6.71768	7.39091	4.05975	9.39416	6.67904	1.83072	5.74788	4.02294	4.93378	5.62358	11.505	9.71903	9.85819	-0.028578	0.953738	9.20119	10.2701	-0.157486	0.754925	7.47723	8.72072	-0.218054	0.711324	yfdK	tail fiber assembly protein&&sp|P77656|YFDK_ECOLI Uncharacterized protein YfdK OS=Escherichia coli (strain K12) OX=83333 GN=yfdK PE=4 SV=1 && PF02413:Caudovirales tail fibre assembly protein, lambda gpK
ECDH10B_RS08470	18.5642	23.0473	19.432	62.1	16.1201	23.6549	21.7948	18.7969	22.7373	17.709	21.0148	17.621	22.3861	20.8898	28.902	22.4718	23.6669	19.8401	23.2421	22.2756	74.3228	65.9039	0.174326	0.351998	82.3105	68.6205	0.265827	0.150283	63.5604	64.2268	-0.0209698	0.925968	dgcF	diguanylate cyclase&&sp|P76147|DGCF_ECOLI Probable diguanylate cyclase DgcF OS=Escherichia coli (strain K12) OX=83333 GN=dgcF PE=3 SV=1 && PF00990:Diguanylate cyclase, GGDEF domain
ECDH10B_RS01715	38.1146	39.9705	37.856	132.076	36.8843	39.6823	44.2708	51.6759	43.1343	38.6883	40.5902	28.7297	32.0328	38.4658	34.4075	39.6427	38.0747	34.6311	37.653	39.2305	138.556	139.755	-0.0102803	0.946223	139.576	145.54	-0.060211	0.694466	151.046	135.41	0.157256	0.331755	yaiW	surface-exposed outer membrane lipoprotein YaiW&&sp|P77562|YAIW_ECOLI Uncharacterized protein YaiW OS=Escherichia coli (strain K12) OX=83333 GN=yaiW PE=4 SV=1 && PF07759:Protein of unknown function (DUF1615)
ECDH10B_RS22310	151.337	125.047	119.091	236.836	96.2448	121.03	71.1217	96.5369	146.402	141.866	138.416	110.471	123.831	176.313	151.615	156.195	106.891	103.609	95.3286	84.9587	140.897	193.147	-0.451433	0.00141962	228.365	201.105	0.183756	0.176427	131.113	179.78	-0.45536	0.00925787	nsrR	nitric oxide-sensing transcriptional repressor NsrR&&sp|B7UQI7|NSRR_ECO27 HTH-type transcriptional repressor NsrR OS=Escherichia coli O127:H6 (strain E2348/69 / EPEC) OX=574521 GN=nsrR PE=3 SV=1 && PF02082:Transcriptional regulator
ECDH10B_RS10080	8.89029	10.2688	7.20455	20.5502	11.5797	10.1482	11.4664	9.0017	10.8255	7.33078	7.97919	7.63197	11.4576	10.0754	9.79315	9.91603	7.74724	11.3111	11.0553	12.3088	49.3027	39.178	0.325386	0.176091	49.9484	40.7959	0.290228	0.199968	46.3426	38.6075	0.26142	0.323161	yebQ	MFS transporter&&sp|P76269|YEBQ_ECOLI Uncharacterized transporter YebQ OS=Escherichia coli (strain K12) OX=83333 GN=yebQ PE=3 SV=2 && PF07690:Major Facilitator Superfamily
ECDH10B_RS22160	172.857	175.665	179.965	310.773	178.003	171.312	147.678	165.3	173.967	201.226	181.698	133.512	178.914	164.872	157.407	182.339	126.457	127.068	165.723	157.423	155.058	185.273	-0.255058	0.0919023	191.641	192.901	-0.00695651	0.95949	168.254	179.287	-0.0919358	0.51536	sugE	quaternary ammonium compound efflux SMR transporter SugE&&sp|Q8XDQ5|GDX_ECO57 Guanidinium exporter OS=Escherichia coli O157:H7 OX=83334 GN=gdx PE=3 SV=2 && PF00893:Small Multidrug Resistance protein
ECDH10B_RS06525	9.4973	9.52491	12.5942	34.1713	7.78556	2.47534	1.54188	3.93395	8.63196	8.29198	14.3253	8.46039	8.43323	11.9917	10.2716	8.86863	3.00953	9.49094	11.0433	2.58204	8.69069	13.1806	-0.591351	0.232298	13.7069	13.7234	0.0062361	0.987478	4.89736	13.262	-1.42721	0.0185168	sirB2	invasion regulator SirB2&&sp|Q46755|SIRB2_ECOLI Protein YchQ OS=Escherichia coli (strain K12) OX=83333 GN=ychQ PE=1 SV=1 && PF04247:Invasion gene expression up-regulator, SirB
ECDH10B_RS16085	25.8913	16.1897	26.0894	12.4461	24.5761	23.4411	15.8182	28.5614	19.9119	19.0361	26.1798	20.5433	11.0919	16.5608	21.6157	7.63498	10.6875	17.4763	17.4297	13.5842	12.4678	18.0048	-0.528698	0.166049	12.4736	18.742	-0.571783	0.141236	18.3575	18.1373	0.0252199	0.94975	hybG	hydrogenase maturation factor HybG&&sp|P0AAM9|HYBG_ECO57 Hydrogenase maturation factor HybG OS=Escherichia coli O157:H7 OX=83334 GN=hybG PE=3 SV=1 && PF01455:HupF/HypC family
ECDH10B_RS18860	2.75864	3.64159	5.5889	3.42164	2.76398	2.92926	2.46324	3.07253	5.42174	3.74661	2.67668	5.08293	3.4929	3.72506	3.16035	3.72093	4.5408	2.52706	3.92051	3.66663	13.7177	15.801	-0.211358	0.592334	13.7626	16.4432	-0.270373	0.477714	9.93389	14.1647	-0.516475	0.288616	bcsZ	cellulose synthase complex periplasmic endoglucanase BcsZ&&sp|P37651|GUN_ECOLI Endoglucanase OS=Escherichia coli (strain K12) OX=83333 GN=bcsZ PE=1 SV=1 && PF01270:Glycosyl hydrolases family 8
ECDH10B_RS15265	173.53	155.149	179.392	1603.78	120.154	211.737	127.279	141.191	162.052	166.387	178.597	154.159	153.858	151.98	218.733	250.299	166.07	146.189	186.849	154.451	121.057	122.178	-0.0103108	0.944478	149.629	127.18	0.233601	0.159864	105.369	118.755	-0.174888	0.385759	ygdR	lipoprotein YgdR&&sp|P65296|YGDR_ECO57 Uncharacterized lipoprotein YgdR OS=Escherichia coli O157:H7 OX=83334 GN=ygdR PE=3 SV=1 && PF06004:Bacterial protein of unknown function (DUF903)
ECDH10B_RS22820	3.0644	5.6738	5.58752	9.04673	3.76813	3.19477	3.48251	3.55412	4.92764	5.10776	3.64912	6.50959	4.53511	5.3202	2.87234	3.64198	4.85528	4.59352	3.05419	6.10955	19.1812	20.7188	-0.122137	0.721584	17.5831	21.551	-0.30319	0.37548	13.6196	18.594	-0.457066	0.278035	nanX	MFS transporter&&sp|P39352|YJHB_ECOLI Putative metabolite transport protein YjhB OS=Escherichia coli (strain K12) OX=83333 GN=yjhB PE=1 SV=2 && PF07690:Major Facilitator Superfamily
ECDH10B_RS10505	473.252	378.875	366.33	566.351	314.024	627.205	382.71	394.647	594.006	346.924	432.766	141.343	218.043	418.565	463.871	462.77	354.046	363.996	558.816	485.117	113.193	97.4609	0.216246	0.619957	104.767	101.609	0.0442997	0.925784	104.759	98.8274	0.0832104	0.706084	ECDH10B_RS10505	tRNA-Gly&&-- && -
ECDH10B_RS12165	9.49316	7.13534	8.73717	6.78957	7.50052	8.81307	9.60683	8.65091	9.17812	7.81474	7.97419	7.83716	7.6535	7.92676	9.53701	8.94919	10.1635	9.85573	7.10365	8.38182	112.804	103.895	0.119106	0.465816	112.692	108.157	0.0584496	0.699946	103.853	101.645	0.0346103	0.851418	yfaL	AIDA-I family autotransporter adhesin YfaL/EhaC&&sp|P45508|YFAL_ECOLI Probable autotransporter YfaL OS=Escherichia coli (strain K12) OX=83333 GN=yfaL PE=1 SV=2 && PF03797:Autotransporter beta-domain
ECDH10B_RS19605	7.4546	7.41677	8.20234	7.56507	6.25853	6.38712	6.19729	6.55896	6.91915	9.2017	9.87694	6.20034	7.11394	6.91736	8.76665	8.16134	6.49614	4.70952	5.63636	4.09996	23.3898	35.8679	-0.604108	0.036868	36.0189	37.3421	-0.0430332	0.864975	26.8042	32.498	-0.277985	0.362229	uhpC	MFS transporter family glucose-6-phosphate receptor UhpC&&sp|P09836|UHPC_ECOLI Membrane sensor protein UhpC OS=Escherichia coli (strain K12) OX=83333 GN=uhpC PE=1 SV=3 && PF07690:Major Facilitator Superfamily
ECDH10B_RS26465	29.5055	70.9431	38.1078	102.304	46.561	32.8969	59.2784	51.5347	39.7099	64.4021	53.679	18.5336	46.0314	59.7629	58.5034	34.4404	34.2825	40.5428	69.6377	41.6681	21.7124	20.5437	0.0925383	0.804915	24.1618	21.3987	0.193729	0.585626	20.9811	20.3367	0.0334176	0.932529	ECDH10B_RS26465	hypothetical protein&&sp|P76096|MOKB_ECOLI Regulatory protein MokB OS=Escherichia coli (strain K12) OX=83333 GN=mokB PE=4 SV=1 && PF01848:Hok/gef family
ECDH10B_RS07505	4.92778	3.98265	7.27368	4.04827	5.28998	4.93356	4.4001	3.84907	6.13577	3.27801	6.76222	4.24505	5.73005	4.68503	4.83887	6.79281	4.49869	3.22436	7.50346	2.33919	21.4714	24.9637	-0.210214	0.562239	28.1145	26.0018	0.110275	0.715895	21.3454	25.001	-0.225574	0.529801	abgB	p-aminobenzoyl-glutamate hydrolase subunit AbgB&&sp|P76052|ABGB_ECOLI p-aminobenzoyl-glutamate hydrolase subunit B OS=Escherichia coli (strain K12) OX=83333 GN=abgB PE=1 SV=1 && -
ECDH10B_RS15025	5.06059	3.86504	4.61365	3.33813	5.47602	5.31985	4.29276	3.91987	4.47566	5.96476	3.75633	4.76816	3.50127	4.17328	3.61229	3.5442	3.08696	6.0265	4.62342	3.27905	19.3216	21.4305	-0.148585	0.662922	17.5334	22.2996	-0.34739	0.288506	20.37	19.3846	0.0759059	0.83938	gudX	enolase C-terminal domain-like protein&&sp|Q46915|GUDX_ECOLI Glucarate dehydratase-related protein OS=Escherichia coli (strain K12) OX=83333 GN=gudX PE=1 SV=1 && PF02746:Mandelate racemase / muconate lactonizing enzyme, N-terminal domain|PF13378:Enolase C-terminal domain-like
ECDH10B_RS11850	24.4085	27.4234	27.2675	24.7702	28.2102	21.3551	31.0039	23.8094	30.9334	27.9141	20.4143	29.0229	27.9826	26.8583	28.902	30.1764	23.0677	23.9341	24.8126	26.3881	81.9894	90.118	-0.14149	0.423013	99.1198	93.7876	0.0747378	0.650437	82.3255	83.2667	-0.0162154	0.935312	yeiR	zinc-binding GTPase YeiR&&sp|P33030|YEIR_ECOLI Zinc-binding GTPase YeiR OS=Escherichia coli (strain K12) OX=83333 GN=yeiR PE=1 SV=2 && PF02492:CobW/HypB/UreG, nucleotide-binding domain
ECDH10B_RS18910	10.937	8.37577	11.6734	30.0486	10.1029	8.15771	11.195	11.4251	7.59055	12.8095	10.2497	9.04825	9.11943	10.8834	11.4247	8.71841	11.3904	15.8835	9.26101	10.6367	50.8183	42.5611	0.261676	0.282777	45.0007	44.29	0.0316274	0.892081	41.5423	42.0912	-0.0126319	0.962536	yhjV	aromatic amino acid transport family protein&&sp|P37660|YHJV_ECOLI Inner membrane transport protein YhjV OS=Escherichia coli (strain K12) OX=83333 GN=yhjV PE=1 SV=1 && -
ECDH10B_RS04155	584.868	447.073	468.089	869.915	277.791	823.473	338.858	455.675	635.209	502.845	612.111	309.609	370.674	530.957	502.822	558.66	579.701	498.961	456.842	511.821	131.663	132.316	-0.00387913	0.983695	131.572	137.85	-0.0664376	0.737456	115.713	121.691	-0.0733249	0.865521	ECDH10B_RS04155	tRNA-Lys&&-- && -
ECDH10B_RS14380	63.973	56.4599	59.7228	33.7589	67.84	51.3548	69.9181	53.6334	51.954	73.7273	58.5466	61.7228	66.2352	82.1885	62.1036	68.8185	57.9777	77.3554	71.0709	67.3433	153.576	137.435	0.161364	0.277948	163.311	143.008	0.191801	0.181891	128.587	127.465	0.0161234	0.924352	csiR	DNA-binding transcriptional regulator CsiR&&sp|P37338|GLAR_ECOLI HTH-type transcriptional repressor GlaR OS=Escherichia coli (strain K12) OX=83333 GN=glaR PE=1 SV=2 && PF00392:Bacterial regulatory proteins, gntR family|PF07729:FCD domain
ECDH10B_RS04275	21.1456	17.5271	28.2446	20.4609	12.8597	15.9785	20.6377	20.6139	22.6914	32.6304	19.3245	18.1629	29.2199	25.6127	31.5919	28.93	20.998	18.019	22.913	24.0204	50.1482	53.9885	-0.10352	0.653343	70.1469	56.1986	0.325791	0.119245	38.7188	49.3147	-0.346946	0.212832	modB	molybdate ABC transporter permease subunit&&sp|P0AF02|MODB_ECO57 Molybdenum transport system permease protein ModB OS=Escherichia coli O157:H7 OX=83334 GN=modB PE=3 SV=1 && PF00528:Binding-protein-dependent transport system inner membrane component
ECDH10B_RS21065	7.16498	8.25183	6.53218	2.07747	8.76844	6.84731	6.85472	10.2603	3.14873	5.80882	7.15073	11.1873	6.66518	6.66393	9.33584	5.25697	6.24376	5.62585	6.07843	5.61194	13.215	15.2255	-0.20779	0.620333	16.3034	15.8227	0.0445134	0.911658	17.3102	15.5133	0.157475	0.701005	fsa	fructose-6-phosphate aldolase&&sp|P32669|FSAB_ECOLI Fructose-6-phosphate aldolase 2 OS=Escherichia coli (strain K12) OX=83333 GN=fsaB PE=1 SV=1 && PF00923:Transaldolase/Fructose-6-phosphate aldolase
ECDH10B_RS13490	8.137	8.45883	8.16019	3.30303	8.25465	8.74827	12.3516	9.26883	7.82226	10.8341	7.63864	5.52009	7.78229	8.12296	5.80825	5.69877	5.67264	8.572	7.06235	8.7198	42.3758	44.7654	-0.0767995	0.761116	40.3057	46.6082	-0.202301	0.41869	51.5807	44.0451	0.227592	0.370114	hyfG	hydrogenase 4 catalytic subunit HyfG&&sp|P77329|HYFG_ECOLI Hydrogenase-4 component G OS=Escherichia coli (strain K12) OX=83333 GN=hyfG PE=1 SV=1 && PF00374:Nickel-dependent hydrogenase|PF00346:Respiratory-chain NADH dehydrogenase, 49 Kd subunit|PF00329:Respiratory-chain NADH dehydrogenase, 30 Kd subunit
ECDH10B_RS24040	8.7848	8.38676	9.51062	10.3079	9.90202	10.4941	11.2759	7.25489	9.28951	9.58737	11.0277	7.24251	7.15051	7.62578	10.6688	11.7922	7.41608	10.0592	8.77832	11.7675	39.7521	38.7642	0.0369595	0.882549	40.5815	40.3635	0.00983101	0.96867	38.5133	35.193	0.130077	0.646833	intR	site-specific integrase&&sp|P76056|INTR_ECOLI Prophage integrase IntR OS=Escherichia coli (strain K12) OX=83333 GN=intR PE=3 SV=1 && PF00589:Phage integrase family|PF12167:Arm DNA-binding domain
ECDH10B_RS21695	8.54565	8.9583	4.35375	8.6723	5.66616	6.24518	8.52828	5.72608	6.37879	7.02222	8.56002	5.8731	6.54669	7.41819	5.18297	7.97997	7.66594	6.21656	6.2	5.01107	28.6711	31.7172	-0.135424	0.624779	32.3073	33.0204	-0.032116	0.903791	28.2929	31.4401	-0.1528	0.645925	ghxP	guanine/hypoxanthine transporter GhxP&&sp|P0AF53|GHXP_ECO57 Guanine/hypoxanthine permease GhxP OS=Escherichia coli O157:H7 OX=83334 GN=ghxP PE=3 SV=1 && PF00860:Permease family
ECDH10B_RS12005	4.31995	4.66578	7.51881	3.18834	3.89548	3.3778	7.36406	5.3682	5.7385	4.11458	4.45834	6.21649	4.79494	4.77273	4.98363	2.56709	6.16013	3.9573	3.22917	7.04681	14.9026	14.9582	-0.0160735	0.967382	13.0258	15.5654	-0.254578	0.513743	13.8381	15.2246	-0.136505	0.765012	napH	quinol dehydrogenase ferredoxin subunit NapH&&sp|P33934|NAPH_ECOLI Ferredoxin-type protein NapH OS=Escherichia coli (strain K12) OX=83333 GN=napH PE=1 SV=1 && PF12801:4Fe-4S binding domain|PF13237:4Fe-4S dicluster domain
ECDH10B_RS19455	68.0104	69.0065	66.0476	78.7709	70.6603	57.224	58.7475	89.5963	72.7706	70.9967	71.0107	62.9659	82.4353	83.4225	78.5654	69.0309	76.0152	90.7429	83.0719	70.7445	124.532	107.576	0.213412	0.160097	126.803	111.989	0.182655	0.205694	101.159	99.422	0.026402	0.889923	dut	dUTP diphosphatase&&sp|P06968|DUT_ECOLI Deoxyuridine 5'-triphosphate nucleotidohydrolase OS=Escherichia coli (strain K12) OX=83333 GN=dut PE=1 SV=2 && PF00692:dUTPase
ECDH10B_RS19750	8.7848	12.5801	6.00671	8.91498	11.8824	7.3459	11.2759	6.50438	8.02276	12.4636	7.19195	11.1742	12.5134	20.4943	11.7575	15.3812	14.3537	7.54437	10.534	10.9465	22.6717	20.2165	0.167008	0.616051	32.7906	21.0282	0.634457	0.0372282	18.2625	18.0079	0.0165475	0.968012	dgoA	2-dehydro-3-deoxy-6-phosphogalactonate aldolase&&sp|Q6BF16|DGOA_ECOLI 2-dehydro-3-deoxy-6-phosphogalactonate aldolase OS=Escherichia coli (strain K12) OX=83333 GN=dgoA PE=1 SV=1 && PF01081:KDPG and KHG aldolase
ECDH10B_RS14900	7.7359	4.98019	9.72784	10.0162	7.93796	7.90279	9.05125	8.265	6.1545	6.05542	7.68724	8.44504	8.68517	10.1887	6.34707	5.23104	9.99569	9.04139	9.74843	6.91385	38.4279	30.3985	0.340017	0.191413	34.1412	31.6277	0.110876	0.687074	33.7295	30.5118	0.151277	0.625625	ygcN	FAD-dependent oxidoreductase&&sp|Q46904|YGCN_ECOLI Probable electron transfer flavoprotein-quinone oxidoreductase YgcN OS=Escherichia coli (strain K12) OX=83333 GN=ygcN PE=3 SV=2 && PF12831:FAD dependent oxidoreductase
ECDH10B_RS00430	4.23083	7.89875	7.9715	10.5907	7.12155	8.35606	5.03705	7.71093	6.29058	5.4177	6.15769	7.65378	6.19874	7.83497	6.93482	8.42831	7.61952	5.42593	8.76143	8.15392	30.4682	25.8873	0.230035	0.419168	31.1891	26.9357	0.201582	0.461316	27.1322	25.77	0.0630715	0.854093	hofC	protein transport protein HofC&&sp|P36646|HOFC_ECOLI Protein transport protein HofC homolog OS=Escherichia coli (strain K12) OX=83333 GN=hofC PE=3 SV=3 && PF00482:Type II secretion system (T2SS), protein F
ECDH10B_RS15315	2.83774	5.16031	4.43506	5.34819	3.29003	6.19869	6.87765	3.69425	4.36477	4.60125	6.01821	3.05572	1.64987	5.6305	4.17981	4.16412	3.17942	4.45632	7.03704	3.23295	12.6729	12.7547	0.00171681	0.996819	11.5361	13.2836	-0.201061	0.648101	13.4881	11.0861	0.268715	0.585142	kduI	5-dehydro-4-deoxy-D-glucuronate isomerase&&sp|C5A0C6|KDUI_ECOBW 4-deoxy-L-threo-5-hexosulose-uronate ketol-isomerase OS=Escherichia coli (strain K12 / MC4100 / BW2952) OX=595496 GN=kduI PE=3 SV=1 && PF04962:KduI/IolB family
ECDH10B_RS02175	56.5521	67.0782	53.9011	52.1729	60.8468	60.1863	61.9729	52.706	62.2723	54.4247	51.6295	74.5978	65.9086	57.4587	55.5561	47.4078	54.8812	41.797	49.3182	58.2963	91.2205	108.124	-0.250516	0.147142	105.307	112.494	-0.0973033	0.551255	99.5228	99.9238	-0.00870875	0.961416	priC	primosomal replication protein N''&&sp|P23862|PRIC_ECOLI Primosomal replication protein N'' OS=Escherichia coli (strain K12) OX=83333 GN=priC PE=1 SV=3 && PF07445:Primosomal replication protein priC
ECDH10B_RS10380	3.6007	3.0556	3.08959	2.57933	3.0559	4.25072	3.21513	3.47425	4.39805	1.29447	3.32931	3.03341	3.27564	2.57406	2.51981	2.96678	2.7686	1.35818	3.48315	2.74483	14.0149	16.3284	-0.225924	0.59026	16.0101	17.0067	-0.0946139	0.806229	17.9492	16.6615	0.107826	0.786702	tap	methyl-accepting chemotaxis protein IV&&sp|P07018|MCP4_ECOLI Methyl-accepting chemotaxis protein IV OS=Escherichia coli (strain K12) OX=83333 GN=tap PE=1 SV=2 && PF00015:Methyl-accepting chemotaxis protein (MCP) signalling domain|PF02203:Tar ligand binding domain homologue|PF00672:HAMP domain
ECDH10B_RS19265	135.538	112.64	116.75	135.65	101.148	122.383	116.851	115.847	107.112	96.3016	139.583	129.643	103.476	127.393	114.17	104.744	116.483	101.897	125.537	108.09	138.782	144.754	-0.0599789	0.691934	143.926	150.645	-0.0658248	0.654904	132.53	141.377	-0.0914912	0.569667	yibL	YibL family ribosome-associated protein&&sp|P0ADL0|YIBL_ECO57 Uncharacterized protein YibL OS=Escherichia coli O157:H7 OX=83334 GN=yibL PE=4 SV=1 && PF10928:Protein of unknown function (DUF2810)
ECDH10B_RS08100	86.953	88.2145	90.5983	96.8667	85.4836	71.8515	92.2362	82.2172	88.492	97.6083	96.4857	63.0786	90.9985	98.1819	92.2979	95.2387	78.0521	80.8513	71.079	89.9385	140.478	151.445	-0.105914	0.501891	172.367	157.7	0.1322	0.364258	137.615	147.149	-0.0955016	0.538278	mddA	L-methionine sulfoximine/L-methionine sulfone acetyltransferase&&sp|P76112|MNAT_ECOLI L-amino acid N-acyltransferase MnaT OS=Escherichia coli (strain K12) OX=83333 GN=mnaT PE=1 SV=1 && PF13420:Acetyltransferase (GNAT) domain
ECDH10B_RS25810	260.295	230.093	197.755	190.252	244.499	211.737	240.723	189.196	270.483	262.431	198.892	206.713	234.571	209.813	219.962	250.299	264.633	217.154	257.626	251.755	183.598	173.403	0.0826882	0.554707	176.597	180.524	-0.0329329	0.809949	155.113	160.771	-0.0492039	0.755827	ECDH10B_RS25810	hypothetical protein&&-- && -
ECDH10B_RS12950	4.24958	1.94183	4.17229	2.32215	3.24248	5.31077	3.50264	2.681	5.53075	2.28324	3.71099	3.20321	9.04663	1.41881	3.88896	3.35778	2.84862	5.09064	2.98651	1.62932	11.0457	12.9247	-0.226774	0.619475	16.1841	13.4637	0.270189	0.56773	12.2646	11.5041	0.099262	0.842934	ypdE	aminopeptidase&&sp|P77585|YPDE_ECOLI Aminopeptidase YpdE OS=Escherichia coli (strain K12) OX=83333 GN=ypdE PE=1 SV=1 && PF05343:M42 glutamyl aminopeptidase
ECDH10B_RS06835	3.35953	1.58386	4.42408	1.89407	3.02943	3.92405	6.66619	3.40163	1.72245	3.25907	2.60777	5.90874	4.8614	4.53646	2.66451	1.39429	2.92759	3.07751	1.70517	1.48844	7.08529	10.3132	-0.543127	0.309601	10.7752	10.7146	0.00669676	0.989261	12.4156	9.10852	0.457176	0.395168	ECDH10B_RS06835	replication protein&&sp|P14815|VG15_BPPH8 Replication protein 15 OS=Enterobacteria phage phi80 OX=10713 GN=15 PE=3 SV=1 && PF04492:Bacteriophage replication protein O
ECDH10B_RS18665	63.5367	46.2701	52.5846	29.2667	36.5704	33.5896	45.4669	48.455	56.4873	58.2271	48.7945	46.5334	62.3533	60.6303	59.327	51.7567	48.6921	41.6914	49.8141	57.4975	125.882	133.433	-0.0847295	0.574325	155.332	138.906	0.164356	0.229217	98.7624	130.556	-0.397545	0.0332229	rsmJ	16S rRNA (guanine(1516)-N(2))-methyltransferase RsmJ&&sp|P68568|RSMJ_ECO57 Ribosomal RNA small subunit methyltransferase J OS=Escherichia coli O157:H7 OX=83334 GN=rsmJ PE=1 SV=1 && PF04445:Putative SAM-dependent methyltransferase
ECDH10B_RS09005	152.377	153.304	170.426	631.292	93.4916	91.576	84.1607	128.837	149.805	175.555	124.834	201.296	145.766	184.091	161.968	186.297	114.989	102.17	124.861	126.843	85.6458	118.534	-0.472756	0.00657123	129.168	123.298	0.0608224	0.703777	68.6604	109.728	-0.6759	0.000656137	ydgT	transcription modulator YdgT&&sp|P64469|CNU_ECO57 OriC-binding nucleoid-associated protein OS=Escherichia coli O157:H7 OX=83334 GN=cnu PE=3 SV=1 && PF05321:Haemolysin expression modulating protein
ECDH10B_RS14790	46.7557	47.613	58.459	40.2183	48.5862	44.2572	49.7012	48.6942	45.2041	52.874	48.2181	52.0255	60.5295	43.6794	53.3287	37.4234	57.0419	44.8702	51.6667	55.4867	134.744	127.409	0.0812179	0.571815	130.856	132.582	-0.0134631	0.930839	116.461	124.277	-0.0932982	0.576727	surE	5'/3'-nucleotidase SurE&&sp|A7ZQI8|SURE_ECO24 5'/3'-nucleotidase SurE OS=Escherichia coli O139:H28 (strain E24377A / ETEC) OX=331111 GN=surE PE=3 SV=1 && PF01975:Survival protein SurE
ECDH10B_RS07525	55.9505	39.8222	49.3636	23.2003	41.7728	37.9464	41.3641	46.6005	66.6257	44.1223	44.131	43.9878	49.4593	49.091	47.2384	41.5728	58.7179	43.538	54.4149	53.9756	100.479	94.7144	0.0834397	0.646503	93.1315	98.6316	-0.0835019	0.638224	75.5562	87.4117	-0.204241	0.309614	smrA	DNA endonuclease SmrA&&sp|P76053|SMRA_ECOLI Probable DNA endonuclease SmrA OS=Escherichia coli (strain K12) OX=83333 GN=smrA PE=1 SV=1 && PF01713:Smr domain
ECDH10B_RS10575	1.92928	3.68374	3.95751	3.18155	4.13182	3.91796	3.23005	2.63717	3.33839	3.36887	2.31655	2.90847	2.94444	2.72146	3.06031	3.82835	2.732	2.8719	4.18621	2.16363	14.2254	14.1571	0.00867128	0.982429	15.5766	14.7352	0.0735099	0.843017	15.6485	14.3521	0.113746	0.795402	fliD	flagellar filament capping protein FliD&&sp|P24216|FLID_ECOLI Flagellar hook-associated protein 2 OS=Escherichia coli (strain K12) OX=83333 GN=fliD PE=1 SV=5 && PF02465:Flagellar hook-associated protein 2 N-terminus|PF07195:Flagellar hook-associated protein 2 C-terminus
ECDH10B_RS09760	2.74646	4.44949	2.5039	5.32095	3.82747	3.10191	4.01296	2.04774	1.72815	3.05187	4.14265	3.1994	3.25167	2.60085	2.97037	1.63206	0.870306	2.74462	3.42163	1.49336	9.80609	13.8899	-0.496745	0.291016	12.5121	14.4514	-0.190881	0.643518	14.1174	14.0332	0.000515596	0.999098	ydjE	MFS transporter&&sp|P38055|YDJE_ECOLI Inner membrane metabolite transport protein YdjE OS=Escherichia coli (strain K12) OX=83333 GN=ydjE PE=1 SV=2 && PF00083:Sugar (and other) transporter
ECDH10B_RS11175	3.16205	3.92184	4.43506	2.71524	3.50936	3.48677	2.60627	3.54648	2.99298	2.33602	4.24815	4.76693	3.76171	2.11144	2.12206	5.22408	2.7555	2.67379	3.55556	1.6973	12.6079	16.8745	-0.418376	0.297154	16.2748	17.5543	-0.12388	0.752399	14.6486	17.1398	-0.230714	0.579071	wcaM	colanic acid biosynthesis protein WcaM&&sp|P71244|WCAM_ECOLI Colanic acid biosynthesis protein WcaM OS=Escherichia coli (strain K12) OX=83333 GN=wcaM PE=3 SV=2 && -
ECDH10B_RS21980	6.43318	6.09408	4.63745	6.68034	4.85671	7.57772	6.67942	4.36273	4.94748	6.00859	4.44201	6.42793	6.33236	5.06494	5.81423	6.42645	4.95418	5.20788	4.78395	5.369	38.9831	41.7038	-0.101247	0.67068	47.2594	43.3841	0.119364	0.594202	42.7033	41.5159	0.038434	0.891478	adiA	arginine decarboxylase&&sp|P28629|ADIA_ECOLI Biodegradative arginine decarboxylase OS=Escherichia coli (strain K12) OX=83333 GN=adiA PE=1 SV=1 && PF01276:Orn/Lys/Arg decarboxylase, major domain|PF03711:Orn/Lys/Arg decarboxylase, C-terminal domain|PF03709:Orn/Lys/Arg decarboxylase, N-terminal domain
ECDH10B_RS08095	42.2256	35.8332	46.0581	70.3986	51.6753	46.1183	49.8231	39.1664	45.8113	39.5	43.4585	42.059	52.1689	37.3091	37.6762	62.6663	44.0244	46.9696	45.4667	39.838	67.1345	64.8694	0.0500327	0.789459	75.3454	67.5258	0.152443	0.445603	67.1859	59.6274	0.175338	0.428956	ydcZ	DMT family transporter&&sp|P76111|YDCZ_ECOLI Inner membrane protein YdcZ OS=Escherichia coli (strain K12) OX=83333 GN=ydcZ PE=1 SV=1 && PF04657:Putative inner membrane exporter, YdcZ
ECDH10B_RS01670	2.22209	2.82854	3.03876	4.51003	2.00375	2.76064	2.38097	1.82245	2.56337	1.94008	3.88092	1.67494	2.71305	1.73603	1.05743	1.245	1.54911	1.22133	3.45121	1.32906	9.7405	12.9885	-0.40366	0.396757	9.08574	13.5304	-0.561884	0.229582	10.9712	13.1737	-0.271409	0.569148	ECDH10B_RS01670	outer membrane autotransporter barrel domain-containing protein&&sp|P77199|YAIT_ECOLI Putative uncharacterized protein YaiT OS=Escherichia coli (strain K12) OX=83333 GN=yaiT PE=5 SV=2 && -
ECDH10B_RS02400	3.8491	4.02018	2.42941	1.50236	3.73788	4.81028	5.0232	2.96797	3.18788	3.3606	4.65406	1.56226	2.89202	3.34127	3.75729	4.14728	2.58016	4.61089	3.51658	3.54185	13.8223	12.3662	0.171501	0.68834	14.2861	12.8838	0.160319	0.697983	15.1914	12.5791	0.269385	0.55261	glxK	glycerate 3-kinase&&sp|P77364|GLXK2_ECOLI Glycerate 3-kinase OS=Escherichia coli (strain K12) OX=83333 GN=glxK PE=1 SV=1 && PF02595:Glycerate kinase family
ECDH10B_RS11670	13.9591	10.0234	13.7052	7.99104	15.815	11.972	11.8251	8.80657	11.0106	15.625	10.3145	15.3782	15.7322	12.4281	11.0712	9.35849	17.4667	11.1478	14.7152	8.92001	41.9115	41.7776	0.00924231	0.971387	40.5879	43.4562	-0.0960639	0.695175	36.6437	38.1574	-0.0520921	0.857807	dusC	tRNA dihydrouridine(16) synthase DusC&&sp|P33371|DUSC_ECOLI tRNA-dihydrouridine(16) synthase OS=Escherichia coli (strain K12) OX=83333 GN=dusC PE=1 SV=1 && PF01207:Dihydrouridine synthase (Dus)
ECDH10B_RS04120	72.0516	73.2306	90.8941	209.155	69.5048	92.8771	79.2981	85.5095	88.2722	89.9722	68.0412	77.6765	70.2405	76.3637	96.3501	100.923	82.5002	99.0045	100.272	85.1881	125.75	110.653	0.183916	0.233765	122.785	115.175	0.0897559	0.576803	106.067	102.078	0.0533096	0.772381	ybgC	tol-pal system-associated acyl-CoA thioesterase&&sp|P0A8Z5|YBGC_ECO57 Acyl-CoA thioester hydrolase YbgC OS=Escherichia coli O157:H7 OX=83334 GN=ybgC PE=3 SV=1 && PF03061:Thioesterase superfamily
ECDH10B_RS11785	6.78083	2.76207	4.20374	1.65152	4.89165	5.70258	4.11721	2.96603	4.58906	2.84172	4.974	4.49785	3.31161	3.06083	4.30241	4.05246	3.78176	2.98157	2.47802	2.97419	12.9335	17.8541	-0.465051	0.223408	16.2384	18.5859	-0.197012	0.577315	17.6968	18.3872	-0.0433036	0.918105	nupX	NupC/NupG family nucleoside CNT transporter&&sp|P33021|NUPX_ECOLI Putative nucleoside permease NupX OS=Escherichia coli (strain K12) OX=83333 GN=nupX PE=1 SV=1 && PF07662:Na+ dependent nucleoside transporter C-terminus|PF01773:Na+ dependent nucleoside transporter N-terminus
ECDH10B_RS14625	11.5966	12.6527	11.1216	5.65496	12.0868	12.6656	13.5823	14.136	13.6672	10.3878	10.1268	11.3522	11.278	11.6354	10.9892	12.2353	8.53068	12.9684	9.90679	9.9087	78.7922	86.5725	-0.139616	0.453425	91.6494	90.123	0.0191808	0.907831	94.5331	84.9794	0.152279	0.411881	hypF	carbamoyltransferase HypF&&sp|P30131|HYPF_ECOLI Carbamoyltransferase HypF OS=Escherichia coli (strain K12) OX=83333 GN=hypF PE=1 SV=2 && PF00708:Acylphosphatase|PF07503:HypF finger|PF01300:Telomere recombination|PF17788:HypF Kae1-like domain
ECDH10B_RS10375	2.36455	4.01318	5.38929	3.59939	4.26442	4.89605	9.50107	4.30952	6.36465	3.09669	3.0973	4.45582	1.60388	3.07888	1.87537	2.20803	3.0908	3.24908	4.6806	0.392854	8.31839	12.3697	-0.567713	0.267873	6.65802	12.8797	-0.967918	0.0492421	15.8696	10.8061	0.546704	0.264501	cheR	protein-glutamate O-methyltransferase CheR&&sp|P07364|CHER_ECOLI Chemotaxis protein methyltransferase OS=Escherichia coli (strain K12) OX=83333 GN=cheR PE=4 SV=2 && PF01739:CheR methyltransferase, SAM binding domain|PF03705:CheR methyltransferase, all-alpha domain
ECDH10B_RS21415	10.9456	16.4098	7.98311	24.8074	11.8441	12.2037	12.054	9.64198	9.82073	9.87499	9.87694	15.1258	9.50326	15.8358	10.9961	10.5617	9.53827	5.01336	12	12.366	30.5734	35.0215	-0.203322	0.487571	38.4581	36.4249	0.0702121	0.787157	34.0287	34.9839	-0.0477202	0.875806	metA	homoserine O-succinyltransferase&&sp|C5A0V0|METAS_ECOBW Homoserine O-succinyltransferase OS=Escherichia coli (strain K12 / MC4100 / BW2952) OX=595496 GN=metAS PE=3 SV=1 && PF04204:Homoserine O-succinyltransferase
ECDH10B_RS17260	36.8818	32.5503	31.3829	14.4723	27.0497	30.0771	35.1279	30.4727	34.037	30.0543	30.9191	43.3687	30.821	24.332	39.0023	39.9509	29.9972	23.4247	30.5507	37.7464	71.0036	80.4865	-0.187784	0.335408	81.5624	83.7353	-0.0431942	0.822186	67.7743	74.2229	-0.1292	0.537089	nanE	N-acetylmannosamine-6-phosphate 2-epimerase&&sp|B7MBY5|NANE_ECO45 Putative N-acetylmannosamine-6-phosphate 2-epimerase OS=Escherichia coli O45:K1 (strain S88 / ExPEC) OX=585035 GN=nanE PE=3 SV=1 && PF04131:Putative N-acetylmannosamine-6-phosphate epimerase
ECDH10B_RS12060	9.63957	11.725	17.5764	23.8039	13.9078	12.8971	12.0503	17.2758	11.6143	14.027	16.2745	12.5944	11.5078	14.5041	15.0358	18.603	15.6803	13.2455	12.6231	13.1327	48.862	48.5646	0.0152923	0.944644	55.5568	50.549	0.135898	0.532573	47.3267	43.8901	0.1067	0.693799	apbE	FAD:protein FMN transferase ApbE&&sp|P0AB86|APBE_ECO57 FAD:protein FMN transferase OS=Escherichia coli O157:H7 OX=83334 GN=apbE PE=3 SV=1 && PF02424:ApbE family
ECDH10B_RS25305	5.20114	7.77663	6.32239	5.27822	4.02008	4.49716	5.52881	4.06259	7.99995	6.05474	7.35364	2.98702	5.84632	4.72993	9.82174	6.24453	4.74825	5.21828	5.88321	5.6786	24.9458	28.2629	-0.175597	0.582135	32.1441	29.4528	0.137045	0.668839	19.865	28.1742	-0.511162	0.142103	ECDH10B_RS25305	IS3-like element IS150 family transposase&&sp|P19769|INSK_ECOLI Putative transposase InsK for insertion sequence element IS150 OS=Escherichia coli (strain K12) OX=83333 GN=insK PE=2 SV=2 && PF13518:Helix-turn-helix domain|PF00665:Integrase core domain|PF13276:HTH-like domain
ECDH10B_RS02220	18.3794	14.0973	16.1117	12.9128	13.0676	15.8757	24.617	12.2395	16.5812	13.2695	18.2106	13.8539	18.7003	14.7273	14.2968	19.4732	13.8603	21.3694	16.7917	11.9796	52.025	50.1911	0.0549402	0.812178	56.8846	52.2588	0.121324	0.567897	50.6659	49.7972	0.0282884	0.918133	aes	acetyl esterase&&sp|B7NIF4|AES_ECO7I Acetyl esterase OS=Escherichia coli O7:K1 (strain IAI39 / ExPEC) OX=585057 GN=aes PE=3 SV=1 && PF07859:alpha/beta hydrolase fold
ECDH10B_RS00860	59.0379	62.23	49.2913	66.2195	48.1935	59.39	74.3574	63.4273	61.6532	59.1414	58.0677	55.275	64.7475	45.8542	67.0325	57.4512	60.1121	52.9433	64.1575	66.906	112.719	107.862	0.0629715	0.678798	113.093	112.279	0.01392	0.928575	107.294	99.2948	0.110726	0.563144	yaeQ	YaeQ family protein&&sp|P0AA97|YAEQ_ECOLI Uncharacterized protein YaeQ OS=Escherichia coli (strain K12) OX=83333 GN=yaeQ PE=1 SV=1 && PF07152:YaeQ protein
ECDH10B_RS14090	36.2901	26.9468	28.6737	33.7589	25.3614	30.346	28.6236	31.6925	23.7228	33.2687	31.4266	30.0899	32.2466	27.827	33.8194	33.0407	33.996	30.7504	26.5241	32.2571	117.281	112.091	0.0680726	0.66755	125.527	116.637	0.109309	0.465443	104.142	110.088	-0.0764235	0.674526	tyrA	bifunctional chorismate mutase/prephenate dehydrogenase&&sp|P07023|TYRA_ECOLI T-protein OS=Escherichia coli (strain K12) OX=83333 GN=tyrA PE=1 SV=1 && PF01817:Chorismate mutase type II|PF02153:Prephenate dehydrogenase
ECDH10B_RS22480	12.2168	11.7051	13.6529	12.7978	15.9916	13.5583	15.8351	16.5198	15.1539	14.7953	9.98019	12.4763	11.5479	14.7102	12.1899	12.5122	19.2316	18.4114	15.482	9.03563	45.3255	38.0531	0.256169	0.325143	38.6858	39.6097	-0.0378626	0.87541	42.5769	34.5252	0.304685	0.260999	qorB	NAD(P)H:quinone oxidoreductase&&sp|P39315|QOR2_ECOLI Quinone oxidoreductase 2 OS=Escherichia coli (strain K12) OX=83333 GN=qorB PE=1 SV=1 && PF05368:NmrA-like family
ECDH10B_RS03825	152.106	135.698	227.564	601.608	154.745	204.998	201.986	163.489	197.963	170.259	231.597	120.532	193.649	179.436	290.769	203.951	268.497	292.965	210.23	276.041	77.1531	52.9583	0.548201	0.0111965	66.5076	55.1627	0.278899	0.223745	50.5405	47.8864	0.0774151	0.767624	uof	fur leader peptide&&sp|A8DYP9|LPFUR_ECOLI fur leader peptide OS=Escherichia coli (strain K12) OX=83333 GN=uof PE=1 SV=1 && -
ECDH10B_RS15865	43.0873	52.8154	60.0141	77.1276	59.3597	56.6184	74.8095	81.2558	51.5458	56.951	47.0331	59.0919	57.4784	42.078	53.1587	46.3822	58.4072	68.5247	63.4215	54.8831	117.676	102.576	0.197244	0.2035	99.4685	106.732	-0.100232	0.527087	123.312	94.2991	0.385084	0.0425578	yggT	osmotic shock tolerance protein YggT&&sp|P64566|YGGT_ECO57 Uncharacterized protein YggT OS=Escherichia coli O157:H7 OX=83334 GN=yggT PE=3 SV=1 && PF02325:YGGT family
ECDH10B_RS20915	5.83474	5.33232	8.59293	7.74312	6.47561	10.2943	10.0191	10.2251	5.52277	4.70238	7.4469	10.4877	5.47993	5.45455	3.91571	7.54409	6.25791	8.63412	5.74074	3.57933	15.5081	17.9381	-0.21151	0.586838	14.9395	18.6538	-0.337523	0.374051	22.4221	15.9528	0.490308	0.211927	cdh	CDP-diacylglycerol diphosphatase&&sp|C5A085|CDH_ECOBW CDP-diacylglycerol pyrophosphatase OS=Escherichia coli (strain K12 / MC4100 / BW2952) OX=595496 GN=cdh PE=3 SV=1 && PF02611:CDP-diacylglycerol pyrophosphatase
ECDH10B_RS20270	13.2916	11.9179	8.00228	9.41657	12.664	11.0247	9.62903	13.255	12.7293	10.7289	9.85504	12.6653	12.6561	17.1982	13.7243	11.475	12.0198	10.338	14.6637	8.24993	51.8126	52.4658	-0.0178454	0.936474	65.6587	54.6019	0.262408	0.195865	50.2927	47.9185	0.0729316	0.775429	wzyE	ECA oligosaccharide polymerase&&sp|B7M5E1|WZYE_ECO8A Probable ECA polymerase OS=Escherichia coli O8 (strain IAI1) OX=585034 GN=wzyE PE=3 SV=1 && PF06899:WzyE protein, O-antigen assembly polymerase
ECDH10B_RS12960	5.16582	2.07653	2.97448	2.20732	2.94204	2.33848	2.67048	2.72539	1.67276	1.42428	6.41052	2.86915	1.77044	4.9563	4.09711	2.0311	2.60621	3.73592	1.98718	3.25237	12.2382	13.058	-0.0864437	0.857451	14.1371	13.595	0.0682959	0.889237	10.6394	13.6326	-0.340404	0.489007	fryC	PTS transporter subunit EIIC&&sp|P77579|PTFC1_ECOLI Fructose-like permease IIC component 1 OS=Escherichia coli (strain K12) OX=83333 GN=fryC PE=1 SV=1 && PF02378:Phosphotransferase system, EIIC
ECDH10B_RS12305	16.6588	20.8333	15.9868	10.6772	19.7657	13.4065	22.7038	17.5777	13.4858	16.8411	19.1414	17.844	19.9826	19.7886	11.8216	8.18739	14.5169	15.2603	13.6176	7.86621	16.7977	21.9659	-0.377939	0.270094	20.3851	22.8568	-0.156991	0.641267	22.7099	22.0581	0.0410263	0.908633	arnF	4-amino-4-deoxy-L-arabinose-phosphoundecaprenol flippase subunit ArnF&&sp|B1X8X2|ARNF_ECODH Probable 4-amino-4-deoxy-L-arabinose-phosphoundecaprenol flippase subunit ArnF OS=Escherichia coli (strain K12 / DH10B) OX=316385 GN=arnF PE=3 SV=1 && -
ECDH10B_RS09435	10.455	15.7281	16.0305	32.3121	18.8554	9.53733	10.6085	15.5903	11.6953	16.1817	16.5999	9.31353	14.6991	8.25058	8.669	12.8693	11.1814	13.06	15.1961	12.7909	31.5421	32.4163	-0.0305692	0.912268	28.0063	33.7527	-0.262405	0.371737	31.0179	32.1317	-0.0525859	0.870117	ydiV	anti-FlhDC factor&&sp|P76204|YDIV_ECOLI Putative anti-FlhC(2)FlhD(4) factor YdiV OS=Escherichia coli (strain K12) OX=83333 GN=ydiV PE=1 SV=1 && PF00563:EAL domain
ECDH10B_RS13210	96.3776	84.491	98.7582	40.4156	94.8084	83.7315	65.432	103.795	106.585	88.3186	80.6849	85.2547	88.8211	100.256	93.4956	105.617	107.585	80.2608	83.6855	89.7228	130.2	129.719	0.00512458	0.973438	145.815	135.045	0.10682	0.450779	118.204	127.144	-0.102912	0.562874	ypeA	GNAT family acetyltransferase&&sp|P76539|YPEA_ECOLI Acetyltransferase YpeA OS=Escherichia coli (strain K12) OX=83333 GN=ypeA PE=1 SV=2 && PF00583:Acetyltransferase (GNAT) family
ECDH10B_RS01070	6.47543	4.02977	6.69068	1.75237	13.6247	4.12556	5.78203	5.11413	5.97597	3.76908	8.29362	6.50799	3.51385	4.87162	6.84773	3.62807	1.12857	3.95456	4.73282	6.88543	11.0907	16.2939	-0.56879	0.206444	13.0566	16.9616	-0.3697	0.351128	17.8705	14.4426	0.320527	0.491507	lafU	putative lateral flagellar export/assembly protein LafU&&sp|D3GSC3|LAFU_ECO44 Putative flagellar export/assembly protein LafU OS=Escherichia coli O44:H18 (strain 042 / EAEC) OX=216592 GN=lafU PE=3 SV=1 && PF00691:OmpA family
ECDH10B_RS06580	33.3579	52.1929	48.9441	28.5629	40.8903	33.3733	44.6789	52.7222	46.899	40.9562	41.4194	44.3953	45.8193	40.7206	41.3388	36.9904	46.7829	40.5843	46.6667	24.9399	87.5904	95.3821	-0.119336	0.52522	94.5875	99.2793	-0.0692302	0.658062	89.2529	93.3166	-0.0680926	0.742816	narL	two-component system response regulator NarL&&sp|P0AF30|NARL_ECO57 Nitrate/nitrite response regulator protein NarL OS=Escherichia coli O157:H7 OX=83334 GN=narL PE=3 SV=1 && PF00196:Bacterial regulatory proteins, luxR family|PF00072:Response regulator receiver domain
ECDH10B_RS06775	4.80508	2.19566	3.70675	1.5004	2.99973	3.53234	4.29055	3.36828	1.98982	2.5817	3.55053	4.73637	2.40687	4.81284	2.63839	3.45155	3.86518	6.09467	3.03922	2.57923	12.1208	9.94117	0.285041	0.54041	10.7801	10.336	0.048653	0.916564	10.4324	10.5088	0.00260891	0.995987	ECDH10B_RS06775	recombinase RecT&&sp|P03698|VBET_LAMBD Recombination protein bet OS=Escherichia phage lambda OX=10710 GN=bet PE=1 SV=1 && PF03837:RecT family
ECDH10B_RS21125	8.10299	5.73026	7.69516	15.0756	7.3068	7.74374	7.23531	3.99971	5.4527	9.43283	6.48635	5.59881	5.7711	2.9308	5.62331	5.99023	10.0033	4.94851	4.62687	8.07754	23.5131	22.8459	0.0490963	0.884239	17.993	23.7765	-0.394575	0.245805	21.1445	23.1073	-0.124017	0.7366	argC	N-acetyl-gamma-glutamyl-phosphate reductase&&sp|P11446|ARGC_ECOLI N-acetyl-gamma-glutamyl-phosphate reductase OS=Escherichia coli (strain K12) OX=83333 GN=argC PE=1 SV=1 && PF02774:Semialdehyde dehydrogenase, dimerisation domain|PF01118:Semialdehyde dehydrogenase, NAD binding domain
ECDH10B_RS01200	11.8365	14.5089	9.59211	4.00397	14.2313	21.3666	19.9637	19.1757	17.1944	9.18604	9.18785	7.93067	9.63448	14.8415	14.6032	7.36865	11.4607	9.63808	9.6124	15.7324	10.1323	9.4863	0.0860218	0.857371	10.5562	9.88352	0.0980992	0.83525	15.4486	9.8797	0.637886	0.175612	ECDH10B_RS01200	transposase&&sp|P75679|INSN1_ECOLI Putative transposase InsN for insertion sequence element IS911A OS=Escherichia coli (strain K12) OX=83333 GN=insN1 PE=5 SV=1 && PF01527:Transposase
ECDH10B_RS20690	2.69296	4.57056	3.1247	1.98754	2.86987	4.91317	3.71619	2.00785	3.9538	2.77868	5.34467	2.95254	3.38759	2.12515	1.55334	3.65774	2.34672	2.46689	2.01299	1.70832	10.0149	17.6068	-0.805494	0.0519886	13.1143	18.3377	-0.487653	0.220195	15.0252	15.3323	-0.0436876	0.922361	yihP	MFS transporter&&sp|P32137|YIHP_ECOLI Putative 2,3-dihydroxypropane-1-sulfonate exporter OS=Escherichia coli (strain K12) OX=83333 GN=yihP PE=1 SV=3 && PF13347:MFS/sugar transport protein
ECDH10B_RS22795	34.1899	37.3037	45.5767	45.193	33.4212	60.4058	36.4293	37.7019	42.8657	39.1321	32.8674	36.5996	30.1679	32.9213	36.0036	33.8047	26.5392	37.1099	36.486	25.2038	125.275	150.902	-0.268555	0.0931465	138.348	157.08	-0.184626	0.177104	159.015	147.528	0.104687	0.594362	ECDH10B_RS22795	phosphoethanolamine transferase&&sp|Q9Z3A0|YJGW_ECOLI Putative uncharacterized protein YjgW OS=Escherichia coli (strain K12) OX=83333 GN=yjgW PE=5 SV=1 && PF00884:Sulfatase
ECDH10B_RS18350	11.5675	9.81632	12.3035	5.21729	16.8053	14.7395	17.7885	17.5687	12.8498	10.6605	10.1014	8.23483	15.1694	15.062	17.3294	15.6026	14.0003	11.7738	8.80682	11.5311	20.6082	18.6564	0.146099	0.664655	29.3933	19.4287	0.600137	0.044595	28.2279	18.9882	0.576698	0.0939772	gntK	gluconokinase&&sp|P46859|GNTK_ECOLI Thermoresistant gluconokinase OS=Escherichia coli (strain K12) OX=83333 GN=gntK PE=1 SV=4 && PF01202:Shikimate kinase
ECDH10B_RS22705	26.2563	19.4249	23.3237	22.5461	11.5347	16.7282	22.2425	22.6998	19.1571	20.5729	28.8077	18.7763	21.3717	18.1169	18.1546	14.4595	14.667	17.885	16.6071	15.4359	27.5489	37.1509	-0.425866	0.115722	32.019	38.6772	-0.261635	0.311969	29.557	37.1341	-0.325269	0.298006	yjgM	GNAT family N-acetyltransferase&&sp|P39337|YJGM_ECOLI Uncharacterized N-acetyltransferase YjgM OS=Escherichia coli (strain K12) OX=83333 GN=yjgM PE=3 SV=2 && PF00583:Acetyltransferase (GNAT) family
ECDH10B_RS13285	72.5249	74.0012	70.8425	28.9141	77.077	67.6592	71.6972	82.6129	84.3276	82.9198	82.1822	51.4131	59.7354	78.6954	76.0098	76.5927	72.2287	68.8093	88.3461	79.1825	102.551	99.8433	0.0421829	0.815291	100.843	103.985	-0.0416078	0.817727	93.8654	91.1214	0.0435995	0.810721	yffR	protein YffR&&sp|P76549|YFFR_ECOLI Uncharacterized protein YffR OS=Escherichia coli (strain K12) OX=83333 GN=yffR PE=3 SV=1 && -
ECDH10B_RS15470	14.1835	24.6898	17.5727	16.9772	20.9885	22.5911	19.8089	13.2565	17.3408	22.8617	19.0552	13.1583	16.2812	18.3105	15.2874	22.414	18.6983	18.9895	20.9325	16.6767	59.4373	57.0064	0.0681456	0.749259	59.4996	59.3527	0.00424146	0.984355	57.2199	56.0834	0.0197941	0.938254	arcC	carbamate kinase&&sp|Q46807|ARCL_ECOLI Carbamate kinase-like protein YqeA OS=Escherichia coli (strain K12) OX=83333 GN=yqeA PE=3 SV=1 && PF00696:Amino acid kinase family
ECDH10B_RS19615	65.4512	59.9277	72.2329	84.483	60.0555	63.0981	50.2401	60.6906	73.7373	55.6408	76.7093	64.9147	67.2946	69.2756	64.6606	54.149	76.5483	66.2679	60.3215	56.6607	129.952	135.224	-0.0552016	0.723545	133.012	140.782	-0.0797649	0.589815	110.552	124.651	-0.172642	0.309516	uhpA	transcriptional regulator UhpA&&sp|P0AGA8|UHPA_ECO57 Transcriptional regulatory protein UhpA OS=Escherichia coli O157:H7 OX=83334 GN=uhpA PE=3 SV=1 && PF00072:Response regulator receiver domain|PF00196:Bacterial regulatory proteins, luxR family
ECDH10B_RS14785	78.4695	67.5087	71.0458	55.468	75.1511	83.7825	73.9326	72.4938	70.336	66.6208	77.5033	81.9913	58.5854	64.8282	74.6828	80.8553	69.7952	62.9588	70.7018	70.1309	145.099	156.771	-0.112697	0.404658	154.211	163.141	-0.0845284	0.542459	153.135	145.219	0.0780264	0.609273	pcm	protein-L-isoaspartate O-methyltransferase&&sp|A7ZQI7|PIMT_ECO24 Protein-L-isoaspartate O-methyltransferase OS=Escherichia coli O139:H28 (strain E24377A / ETEC) OX=331111 GN=pcm PE=3 SV=1 && PF01135:Protein-L-isoaspartate(D-aspartate) O-methyltransferase (PCMT)
ECDH10B_RS12125	10.4807	6.29996	7.1663	6.20435	11.4198	10.8507	10.1383	9.94879	6.71688	8.00675	8.38968	6.58337	4.26546	6.82345	6.92705	6.52462	7.61098	8.00073	19.9485	7.83584	28.4879	19.4675	0.555486	0.114549	16.8118	20.2644	-0.267063	0.43324	26.3006	19.8736	0.415118	0.238895	yfaP	YfaP family protein&&sp|P76462|YFAP_ECOLI Uncharacterized protein YfaP OS=Escherichia coli (strain K12) OX=83333 GN=yfaP PE=3 SV=1 && PF09906:Uncharacterized protein conserved in bacteria (DUF2135)
ECDH10B_RS08350	2.82257	3.5929	3.1247	4.29659	2.54523	4.62416	3.06039	2.57214	2.63587	3.69652	1.58454	5.77483	1.80515	2.27516	3.03815	3.38879	2.98673	3.87843	2.21034	2.8137	16.9458	19.3681	-0.203085	0.604926	15.5938	20.1259	-0.383449	0.335104	17.2812	17.1161	0.00383375	0.992551	ydeN	sulfatase&&sp|P77318|YDEN_ECOLI Uncharacterized sulfatase YdeN OS=Escherichia coli (strain K12) OX=83333 GN=ydeN PE=3 SV=2 && PF00884:Sulfatase
ECDH10B_RS09580	7.73362	9.84429	7.05061	9.81029	5.2303	14.7815	13.811	11.4522	10.4083	5.90812	12.6627	7.28672	8.65548	5.87413	6.9004	6.31898	6.73929	6.19885	5.29915	4.81833	6.85032	10.7621	-0.644726	0.202494	8.58222	11.2099	-0.377395	0.421565	12.7702	9.21187	0.461372	0.376122	chbA	PTS N%2CN'-diacetylchitobiose transporter subunit IIA&&sp|P69793|PTQA_ECO57 PTS system N,N'-diacetylchitobiose-specific EIIA component OS=Escherichia coli O157:H7 OX=83334 GN=chbA PE=3 SV=1 && PF02255:PTS system, Lactose/Cellobiose specific IIA subunit
ECDH10B_RS19040	7.83554	8.67305	4.65882	15.5576	11.3664	11.7206	9.73425	7.14035	9.16995	7.13855	6.54496	7.19015	5.26865	4.73166	4.86354	4.13562	6.8281	7.48984	5.91366	3.05645	19.6474	25.2532	-0.357231	0.277433	16.6757	26.2906	-0.65586	0.0393567	31.8314	22.4631	0.499785	0.141685	wecH	O-acetyltransferase WecH&&sp|P37669|WECH_ECOLI O-acetyltransferase WecH OS=Escherichia coli (strain K12) OX=83333 GN=wecH PE=1 SV=1 && PF01757:Acyltransferase family
ECDH10B_RS11055	18.4737	19.5163	21.6542	35.9645	29.2374	20.8973	15.8222	17.5218	19.1364	24.3583	18.7662	20.7453	20.5607	21.2727	20.0342	22.8837	21.6837	19.3404	23.4222	22.9256	66.504	62.9728	0.0794988	0.678148	67.2542	65.531	0.0362083	0.84501	59.8887	57.2706	0.0649284	0.790515	hisG	ATP phosphoribosyltransferase&&sp|A7ZNJ1|HIS1_ECO24 ATP phosphoribosyltransferase OS=Escherichia coli O139:H28 (strain E24377A / ETEC) OX=331111 GN=hisG PE=3 SV=1 && PF01634:ATP phosphoribosyltransferase|PF08029:HisG, C-terminal domain
ECDH10B_RS13555	24.9573	26.1359	30.0147	26.9438	21.0685	30.4478	28.9228	29.0336	24.5024	30.5986	32.9231	25.2162	24.2043	30.4226	29.0594	23.3052	27.764	37.9415	33.9593	38.6417	74.7702	61.0471	0.294905	0.132488	60.2553	63.5438	-0.0696855	0.725022	56.0292	55.2994	0.0161614	0.945709	purN	phosphoribosylglycinamide formyltransferase&&sp|P08179|PUR3_ECOLI Phosphoribosylglycinamide formyltransferase OS=Escherichia coli (strain K12) OX=83333 GN=purN PE=1 SV=1 && PF00551:Formyl transferase
ECDH10B_RS15435	6.94838	7.53441	6.68665	6.65961	8.70229	6.27142	7.58308	9.49787	5.64057	6.40358	5.73065	8.43817	7.54098	7.37202	8.26635	7.56984	6.05501	4.597	7.05347	8.46579	19.4423	19.4106	-0.00628307	0.985326	23.8221	20.1895	0.234119	0.450151	22.4803	19.8435	0.181224	0.616476	xdhB	xanthine dehydrogenase FAD-binding subunit XdhB&&sp|Q46800|XDHB_ECOLI Putative xanthine dehydrogenase FAD-binding subunit XdhB OS=Escherichia coli (strain K12) OX=83333 GN=xdhB PE=4 SV=1 && PF00941:FAD binding domain in molybdopterin dehydrogenase|PF03450:CO dehydrogenase flavoprotein C-terminal domain
ECDH10B_RS05575	50.9766	39.2038	38.2446	37.7213	45.4889	49.224	40.3023	39.6793	54.3137	40.3345	41.7336	27.2175	55.3241	35.032	49.6959	42.6436	49.0497	26.7536	47.0579	39.7003	87.8206	88.3348	-0.00573554	0.979032	102.852	92.0219	0.164729	0.416226	89.2581	87.5883	0.0306342	0.875205	rutR	HTH-type transcriptional regulator RutR&&sp|P0ACU3|RUTR_ECOL6 HTH-type transcriptional regulator RutR OS=Escherichia coli O6:H1 (strain CFT073 / ATCC 700928 / UPEC) OX=199310 GN=rutR PE=3 SV=1 && PF00440:Bacterial regulatory proteins, tetR family|PF08362:YcdC-like protein, C-terminal region
ECDH10B_RS14115	10.5377	13.1155	11.5284	15.6843	15.2036	8.72774	10.6638	7.68219	13.5068	5.52018	8.58865	15.3564	9.72092	12.1965	9.47198	6.56008	16.5291	9.65305	8.34369	11.9052	18.9777	17.5071	0.105866	0.781255	16.1525	18.2152	-0.182956	0.632635	16.2797	18.1157	-0.154295	0.706025	yfiB	OmpA family protein&&sp|P07021|YFIB_ECOLI Putative lipoprotein YfiB OS=Escherichia coli (strain K12) OX=83333 GN=yfiB PE=3 SV=2 && PF00691:OmpA family
ECDH10B_RS01335	4.32935	6.4294	7.40061	10.9838	4.39195	3.62023	9.18117	4.93155	7.07522	8.03229	6.14355	5.30292	5.72639	9.86517	9.87187	4.54811	7.07384	5.94887	5.4386	3.77628	11.8045	14.0464	-0.240288	0.558924	16.5749	14.6239	0.191516	0.618937	11.1154	12.1418	-0.130611	0.796962	yagK	inovirus Gp2 family protein&&sp|P77657|YAGK_ECOLI Uncharacterized protein YagK OS=Escherichia coli (strain K12) OX=83333 GN=yagK PE=4 SV=1 && PF11726:Inovirus Gp2
ECDH10B_RS16755	16.8768	13.8194	17.8157	3.00472	11.4806	16.6945	14.0121	15.6493	13.4346	12.4084	15.7721	19.863	21.9312	19.2766	16.9078	17.1421	18.0611	16.2737	17.5829	16.2335	66.075	59.39	0.150909	0.456776	76.0194	61.7812	0.295772	0.131891	53.0709	59.356	-0.160869	0.499475	garK	glycerate 2-kinase&&sp|P23524|GLXK1_ECOLI Glycerate 2-kinase OS=Escherichia coli (strain K12) OX=83333 GN=garK PE=1 SV=2 && PF02595:Glycerate kinase family
ECDH10B_RS02050	13.682	19.3512	27.4419	15.736	17.2726	15.6904	14.6603	19.1177	23.1489	27.0766	19.9132	16.5009	24.5006	12.6686	16.6389	18.7386	19.8714	21.7246	24.1667	17.2761	26.1364	27.1917	-0.0507272	0.862683	23.7832	28.311	-0.245112	0.419503	19.8247	24.0035	-0.28006	0.447117	ybaV	helix-hairpin-helix domain-containing protein&&sp|P0AAR8|YBAV_ECOLI Uncharacterized protein YbaV OS=Escherichia coli (strain K12) OX=83333 GN=ybaV PE=3 SV=1 && PF12836:Helix-hairpin-helix motif
ECDH10B_RS09965	93.434	116.847	104.908	125.759	109.973	88.3516	100.115	106.654	114.97	108.196	120.241	91.9268	101.669	82.8143	106.086	90.0043	118.275	86.4913	84.4638	74.5124	106.21	126.786	-0.249902	0.139132	115.693	132.008	-0.184963	0.218637	111.594	115.931	-0.0569379	0.738387	yoaB	RidA family protein&&sp|P0AEB8|YOAB_ECOL6 RutC family protein YoaB OS=Escherichia coli O6:H1 (strain CFT073 / ATCC 700928 / UPEC) OX=199310 GN=yoaB PE=3 SV=1 && PF01042:Endoribonuclease L-PSP
ECDH10B_RS12525	102.654	98.59	86.3029	86.7091	105.871	89.879	93.8575	98.028	85.0926	111.63	100.917	96.8382	99.5679	91.7787	78.0046	97.0072	103.919	108.114	114.565	93.1405	196.041	183.593	0.0979415	0.449353	178.316	191.058	-0.0991989	0.445164	170.89	169.304	0.0151361	0.916205	yfcE	phosphodiesterase&&sp|P67097|YFCE_ECO57 Phosphodiesterase YfcE OS=Escherichia coli O157:H7 OX=83334 GN=yfcE PE=3 SV=1 && PF12850:Calcineurin-like phosphoesterase superfamily domain
ECDH10B_RS05895	24.411	24.8586	15.5785	11.5606	27.8824	17.8853	18.8907	16.3131	17.5219	16.3399	20.6066	26.3737	31.1291	23.3094	16.7794	25.8344	19.8542	23.8525	14.1247	16.2229	26.154	28.4154	-0.122375	0.68063	35.6885	29.5585	0.264586	0.339196	26.9239	28.8248	-0.0959176	0.772932	flgN	flagella biosynthesis chaperone FlgN&&sp|P43533|FLGN_ECOLI Flagella synthesis protein FlgN OS=Escherichia coli (strain K12) OX=83333 GN=flgN PE=1 SV=2 && PF05130:FlgN protein
ECDH10B_RS00040	31.0622	36.622	35.4526	19.0098	39.3424	36.4831	39.5926	32.8439	27.9004	45.9591	34.9938	33.6014	30.1086	34.5798	34.9794	31.663	24.5889	34.5365	27.9455	30.0191	141.803	171.796	-0.275266	0.0873948	165.654	178.765	-0.10651	0.466209	169.616	157.388	0.105843	0.475883	yaaJ	sodium:alanine symporter family protein&&sp|P30143|YAAJ_ECOLI Uncharacterized transporter YaaJ OS=Escherichia coli (strain K12) OX=83333 GN=yaaJ PE=3 SV=1 && PF01235:Sodium:alanine symporter family
ECDH10B_RS13205	29.4071	24.3154	36.434	8.41723	29.2374	23.7797	32.991	31.608	26.0951	38.1833	18.437	30.6917	34.3701	41.2364	35.8821	35.9099	38.1107	30.3921	22.0444	24.8048	43.9494	42.9733	0.0345796	0.893864	58.4773	44.7054	0.385004	0.0877531	42.2909	43.3257	-0.030177	0.910311	yfeZ	DUF2919 domain-containing protein&&sp|P76538|YFEZ_ECOLI Inner membrane protein YfeZ OS=Escherichia coli (strain K12) OX=83333 GN=yfeZ PE=1 SV=2 && PF11143:Protein of unknown function (DUF2919)
ECDH10B_RS02395	8.60009	6.85584	5.46463	4.49601	7.28506	4.23393	9.07539	9.97446	5.211	10.0115	9.10317	5.5003	7.21229	9.04902	7.44099	10.4644	9.53827	6.44575	8.09524	9.09266	36.5247	32.7503	0.168205	0.546616	39.2422	34.0902	0.208419	0.444058	31.7686	29.0618	0.13665	0.681833	ybbY	uracil/xanthine transporter&&sp|P77328|YBBY_ECOLI Putative purine permease YbbY OS=Escherichia coli (strain K12) OX=83333 GN=ybbY PE=1 SV=2 && PF00860:Permease family
ECDH10B_RS10460	10.7718	15.997	17.1859	47.8252	16.9985	20.5885	22.8436	15.9512	15.5328	16.4583	12.9341	19.2838	17.5358	11.6883	22.4263	15.0882	8.21351	23.4355	19.6825	12.0802	13.5287	13.6346	-0.0165436	0.968422	14.8113	14.1846	0.0647168	0.86649	15.4183	11.81	0.375941	0.406072	yecJ	DUF2766 family protein YecJ&&sp|P0AD11|YECJ_ECOL6 Uncharacterized protein YecJ OS=Escherichia coli O6:H1 (strain CFT073 / ATCC 700928 / UPEC) OX=199310 GN=yecJ PE=4 SV=1 && PF10964:Protein of unknown function (DUF2766)
ECDH10B_RS13005	15.0289	20.7741	20.1993	23.585	21.2364	21.1737	18.5384	21.3198	18.4691	17.3151	19.4833	21.956	15.2597	17.35	17.6953	13.8894	16.067	19.8703	18.4018	18.843	135.604	142.62	-0.0757919	0.595324	123.891	148.406	-0.260062	0.0663439	143.962	130.752	0.134091	0.410235	pdeA	sensor domain-containing phosphodiesterase&&sp|P23842|PDEA_ECOLI Probable cyclic di-GMP phosphodiesterase PdeA OS=Escherichia coli (strain K12) OX=83333 GN=pdeA PE=2 SV=2 && PF05231:MASE1|PF00563:EAL domain
ECDH10B_RS09850	52.5127	50.2762	57.0816	58.0734	40.0678	40.5336	40.8781	52.1482	56.4358	38.2068	55.2638	54.2991	53.1553	48.5065	48.0564	50.9226	44.001	39.4703	43.0556	48.9921	74.8199	86.8766	-0.219181	0.231862	89.143	90.4336	-0.023598	0.890048	69.9266	85.9834	-0.297187	0.140235	yeaK	mischarged aminoacyl-tRNA deacylase&&sp|P64484|YEAK_ECO57 Uncharacterized protein YeaK OS=Escherichia coli O157:H7 OX=83334 GN=yeaK PE=4 SV=1 && PF04073:Aminoacyl-tRNA editing domain
ECDH10B_RS06375	6.68465	7.71485	10.9697	8.14045	10.8501	9.71019	11.2214	11.9395	6.58032	9.1046	11.6749	8.66655	5.44106	9.28434	4.45345	7.98996	11.1844	4.40891	5.13002	10.3953	33.3905	38.565	-0.204215	0.499601	30.4291	40.1353	-0.403792	0.152458	44.3313	34.3594	0.366233	0.187182	umuC	DNA polymerase V catalytic protein&&sp|P04152|UMUC_ECOLI Protein UmuC OS=Escherichia coli (strain K12) OX=83333 GN=umuC PE=1 SV=2 && PF13438:Domain of unknown function (DUF4113)|PF00817:impB/mucB/samB family|PF11798:IMS family HHH motif|PF11799:impB/mucB/samB family C-terminal domain
ECDH10B_RS18095	41.5759	42.8693	39.9418	19.9618	39.1032	35.8875	28.741	43.5906	36.4437	34.3478	36.6969	51.5572	40.7551	45.0162	40.4205	33.8142	40.1261	36.8571	39.2095	39.6627	100.071	101.736	-0.028093	0.867661	107.033	105.83	0.0134049	0.935816	89.2466	100.697	-0.174092	0.355663	gph	phosphoglycolate phosphatase&&sp|P32662|GPH_ECOLI Phosphoglycolate phosphatase OS=Escherichia coli (strain K12) OX=83333 GN=gph PE=1 SV=1 && PF13419:Haloacid dehalogenase-like hydrolase
ECDH10B_RS26065	84.8282	46.1451	63.4555	105.951	103.952	108.09	81.5711	57.481	90.3291	51.274	85.4735	47.5459	49.5723	66.084	103.506	77.1819	75.817	69.7371	59.6154	56.3745	34.5364	36.2284	-0.0644278	0.81665	40.7353	37.7451	0.113646	0.690279	43.7997	32.4097	0.443193	0.146832	rseD	rpoE leader peptide RseD&&sp|P0DPC7|RSED_ECOLI rpoE leader peptide OS=Escherichia coli (strain K12) OX=83333 GN=rseD PE=4 SV=1 && -
ECDH10B_RS14670	2.97643	3.36778	2.53265	2.6178	5.18901	3.0341	4.78387	1.98906	2.28904	3.63816	3.81215	3.14096	2.26119	3.44498	2.36066	2.7794	2.93957	1.63594	3.08187	3.16488	15.6398	18.5698	-0.24265	0.507942	16.3583	19.3234	-0.239001	0.49596	20.4763	16.1811	0.340461	0.412863	hycE	formate hydrogenlyase subunit HycE&&sp|P16431|HYCE_ECOLI Formate hydrogenlyase subunit 5 OS=Escherichia coli (strain K12) OX=83333 GN=hycE PE=1 SV=1 && PF00346:Respiratory-chain NADH dehydrogenase, 49 Kd subunit|PF00329:Respiratory-chain NADH dehydrogenase, 30 Kd subunit|PF00374:Nickel-dependent hydrogenase
ECDH10B_RS05900	42.7026	43.0939	35.7746	14.0547	47.8732	36.3976	40.191	43.1209	35.5035	34.2602	57.4475	44.3672	40.3949	39.0724	37.5297	54.9641	44.2524	47.5757	22.1429	34.515	36.9802	42.5739	-0.199482	0.463591	44.5943	44.3107	0.00636316	0.979011	39.3247	38.1164	0.0469845	0.862442	flgM	flagellar biosynthesis anti-sigma factor FlgM&&sp|P0AEM4|FLGM_ECOLI Negative regulator of flagellin synthesis OS=Escherichia coli (strain K12) OX=83333 GN=flgM PE=1 SV=1 && PF04316:Anti-sigma-28 factor, FlgM
ECDH10B_RS15510	2.66413	4.52163	2.42884	5.40721	2.18396	4.1662	4.75769	4.63481	2.23512	2.11456	4.86445	2.55581	2.56278	2.52288	1.53671	3.61858	1.89948	2.8842	3.54033	2.89719	13.2943	13.9316	-0.0616078	0.883642	12.6639	14.5051	-0.198955	0.641136	17.689	14.337	0.290683	0.508227	xanQ	xanthine/proton symporter XanQ&&sp|P67446|XANQ_ECO57 Xanthine permease XanQ OS=Escherichia coli O157:H7 OX=83334 GN=xanQ PE=3 SV=2 && PF00860:Permease family
ECDH10B_RS16685	9.18368	9.02393	7.05061	3.4336	9.15302	11.548	5.61071	11.4522	6.69104	9.28418	6.75347	8.37973	7.08175	7.97204	8.81718	7.22169	10.5301	7.0844	6.62393	4.3365	16.9848	18.3999	-0.106044	0.770462	19.2359	19.1433	0.00924137	0.977648	21.1776	18.9085	0.161652	0.675096	yhaK	pirin family protein&&sp|P42624|YHAK_ECOLI Pirin-like protein YhaK OS=Escherichia coli (strain K12) OX=83333 GN=yhaK PE=1 SV=1 && PF17954:Quercetinase C-terminal cupin domain|PF02678:Pirin
ECDH10B_RS05410	3.57171	3.031	4.07033	1.51027	4.56275	4.2667	2.65771	6.50965	6.40932	4.15789	2.07936	2.91661	1.21135	3.61723	2.8328	4.44704	4.66873	3.81719	2.7193	3.26379	13.9649	14.9831	-0.104167	0.803748	12.1853	15.6078	-0.3743	0.408473	16.3582	12.9906	0.336109	0.453586	gfcE	polysaccharide export protein&&sp|P0A933|GFCE_ECO57 Putative polysaccharide export protein GfcE OS=Escherichia coli O157:H7 OX=83334 GN=gfcE PE=3 SV=1 && PF10531:SLBB domain|PF02563:Polysaccharide biosynthesis/export protein|PF18412:Outer-membrane lipoprotein Wza C-terminal domain
ECDH10B_RS09555	32.1319	53.4444	46.8705	46.9556	26.6567	50.36	39.02	24.5961	51.3994	44.8863	42.6504	28.0953	29.2927	43.5124	33.6395	24.0039	25.7606	25.9024	36.4015	37.1559	27.945	37.2456	-0.414744	0.13943	30.3522	38.7947	-0.348083	0.206953	29.8059	37.2568	-0.333733	0.302844	cedA	cell division activator CedA&&sp|A7ZMJ8|CEDA_ECO24 Cell division activator CedA OS=Escherichia coli O139:H28 (strain E24377A / ETEC) OX=331111 GN=cedA PE=3 SV=1 && PF10729:Cell division activator CedA
ECDH10B_RS09400	2.47222	5.07008	3.193	4.80865	2.78663	1.37819	4.7829	2.62836	4.27788	3.05783	5.03742	3.26111	3.85691	3.57675	2.12417	3.65524	1.97483	3.77448	2.07043	1.64297	13.2069	21.7559	-0.715528	0.0588886	19.1963	22.6566	-0.241369	0.470276	15.2494	18.818	-0.308671	0.491182	fadK	medium-chain fatty-acid--CoA ligase&&sp|P38135|FADK_ECOLI Medium-chain fatty-acid--CoA ligase OS=Escherichia coli (strain K12) OX=83333 GN=fadK PE=1 SV=4 && PF13193:AMP-binding enzyme C-terminal domain|PF00501:AMP-binding enzyme
ECDH10B_RS12235	7.17452	8.59538	6.54089	6.85256	7.99182	6.0498	6.02942	7.30716	7.78957	7.73787	6.63377	9.86155	7.55739	9.89146	7.69859	6.30551	8.09092	7.34544	12.3383	8.4141	24.5969	21.6969	0.176339	0.574843	22.2898	22.5719	-0.0224149	0.942519	17.5615	19.1196	-0.123996	0.748475	yfaU	2-keto-3-deoxy-L-rhamnonate aldolase&&sp|C4ZU87|RHMA_ECOBW 2-keto-3-deoxy-L-rhamnonate aldolase OS=Escherichia coli (strain K12 / MC4100 / BW2952) OX=595496 GN=rhmA PE=3 SV=1 && PF03328:HpcH/HpaI aldolase/citrate lyase family
ECDH10B_RS15930	25.3597	36.585	19.4208	19.0443	23.7826	24.7201	28.5316	20.3366	30.0347	21.2556	29.6751	22.1739	16.5135	24.6555	22.1246	22.2601	20.7732	17.1908	25.4858	17.1904	45.6233	58.2839	-0.349955	0.122464	50.4674	60.6942	-0.267714	0.216352	52.1349	57.9576	-0.158661	0.532926	nupG	nucleoside permease NupG&&sp|P0AFF4|NUPG_ECOLI Nucleoside permease NupG OS=Escherichia coli (strain K12) OX=83333 GN=nupG PE=1 SV=1 && PF03825:Nucleoside H+ symporter
ECDH10B_RS23395	5.77743	4.08567	6.75279	1.95435	5.07616	5.02578	6.74608	5.66983	5.86726	4.39751	6.53288	4.29902	4.76291	4.50081	3.701	6.08665	4.26005	3.86754	3.99258	4.7994	65.5598	81.6467	-0.315706	0.108672	76.9921	85.0277	-0.146245	0.465239	82.5316	81.3194	0.0260569	0.903731	ypjA	adhesin-like autotransporter YpjA/EhaD&&sp|P52143|YPJA_ECOLI Uncharacterized outer membrane protein YpjA OS=Escherichia coli (strain K12) OX=83333 GN=ypjA PE=3 SV=3 && PF03212:Pertactin|PF03797:Autotransporter beta-domain|PF16168:Adhesin of bacterial autotransporter system, probable stalk
ECDH10B_RS13160	12.6123	11.0483	11.8694	10.7349	11.7399	11.6644	14.5313	14.4594	12.8285	13.143	10.3033	13.8002	12.253	13.4205	14.8433	13.6771	14.1816	19.7529	11.1511	13.3839	41.3006	35.2048	0.22748	0.371388	39.8391	36.633	0.117578	0.620475	34.9445	31.6233	0.14744	0.613534	cysT	sulfate/thiosulfate ABC transporter permease CysT&&sp|P16701|CYST_ECOLI Sulfate transport system permease protein CysT OS=Escherichia coli (strain K12) OX=83333 GN=cysU PE=3 SV=1 && PF00528:Binding-protein-dependent transport system inner membrane component
ECDH10B_RS15465	6.36517	4.36281	2.45512	4.47196	1.76607	3.04149	3.93479	3.5695	3.9538	4.91612	4.27573	2.95254	1.9927	5.7379	4.07751	2.5147	1.7067	1.56984	3.35498	5.369	14.0407	18.8281	-0.430583	0.289655	17.4995	19.6037	-0.156866	0.674428	13.6842	19.4944	-0.505208	0.257236	hyuA	D-phenylhydantoinase&&sp|C5A0E6|PHYDA_ECOBW D-phenylhydantoinase OS=Escherichia coli (strain K12 / MC4100 / BW2952) OX=595496 GN=hyuA PE=3 SV=1 && PF01979:Amidohydrolase family
ECDH10B_RS22005	28.0068	17.8252	22.5871	12.0246	24.2835	19.0444	18.7558	22.0863	19.4678	17.869	28.2198	20.2987	17.0974	18.2338	18.3682	19.6146	22.5285	24.1755	20.6667	17.7177	45.3772	45.6643	-0.00325259	0.988929	40.7212	47.5368	-0.221309	0.33904	42.3158	46.0401	-0.112643	0.670067	yjdF	DUF2238 domain-containing protein&&sp|P39270|YJDF_ECOLI Inner membrane protein YjdF OS=Escherichia coli (strain K12) OX=83333 GN=yjdF PE=1 SV=1 && PF09997:Predicted membrane protein (DUF2238)
ECDH10B_RS04170	58.0403	37.8875	81.4067	90.6161	40.2595	128.001	27.9059	56.9594	116.741	54.5723	62.3807	26.9225	43.6087	65.8852	92.0659	70.8748	38.9061	40.8985	85.6579	53.4074	14.0546	16.7685	-0.255489	0.56431	18.2468	17.4842	0.0630177	0.878595	15.4509	14.406	0.0962744	0.850044	ECDH10B_RS04170	tRNA-Val&&-- && -
ECDH10B_RS21815	6.56734	9.9078	2.66104	2.96207	8.88307	8.36824	6.18988	7.31461	7.0148	6.05242	7.96528	6.87538	5.64256	8.55133	4.05121	5.11051	11.4459	7.35293	7	5.4556	24.6069	21.9057	0.175716	0.582918	19.1589	22.8029	-0.254541	0.441671	22.8402	18.9278	0.262617	0.514802	alsK	allose kinase&&sp|P32718|ALSK_ECOLI D-allose kinase OS=Escherichia coli (strain K12) OX=83333 GN=alsK PE=1 SV=1 && PF00480:ROK family
ECDH10B_RS04845	11.7004	19.4446	15.5562	21.7687	10.1112	8.38627	13.93	14.6607	16.4969	16.1746	20.4351	13.5966	18.2538	17.7743	21.2663	12.7469	11.8954	8.48525	12.9167	15.0656	28.4511	39.1989	-0.460843	0.0874761	42.9379	40.8149	0.0852663	0.72369	26.1942	34.6264	-0.407584	0.207864	aqpZ	aquaporin Z&&sp|P60845|AQPZ_ECOL6 Aquaporin Z OS=Escherichia coli O6:H1 (strain CFT073 / ATCC 700928 / UPEC) OX=199310 GN=aqpZ PE=3 SV=1 && PF00230:Major intrinsic protein
ECDH10B_RS24095	7.96509	6.08335	8.71396	9.69975	7.9007	6.08956	7.11217	6.53257	7.35072	3.47711	6.95559	9.00577	3.24165	4.14853	7.58073	5.95027	9.02329	6.56679	5.0939	2.38202	8.32505	9.62911	-0.206594	0.688938	7.8535	10.0193	-0.359594	0.475405	9.40067	10.3558	-0.132942	0.798793	tnpA	IS200/IS605 family transposase&&sp|P59697|T200_SALTI Transposase for insertion sequence element IS200 OS=Salmonella typhi OX=90370 GN=tnpA1 PE=3 SV=1 && PF01797:Transposase IS200 like
ECDH10B_RS13830	11.4375	16.1767	15.9886	16.7657	17.4187	10.2017	11.5745	14.8235	15.2466	14.2022	12.4294	19.1584	13.2405	15.665	15.522	14.4779	17.9405	18.6264	13.4682	17.2291	76.009	68.6706	0.140933	0.468685	69.3206	71.4393	-0.04976	0.791203	57.4528	62.0574	-0.112803	0.63961	glrR	two-component system response regulator GlrR&&sp|P0AFU4|GLRR_ECOLI Transcriptional regulatory protein GlrR OS=Escherichia coli (strain K12) OX=83333 GN=glrR PE=1 SV=1 && PF00072:Response regulator receiver domain|PF00158:Sigma-54 interaction domain
ECDH10B_RS21550	5.89468	9.69197	9.74052	8.97306	5.97992	6.33751	8.22417	6.04316	10.2	6.11156	8.68656	6.38716	6.29745	9.91413	7.30499	7.22464	6.74204	9.44972	5.38545	5.50891	21.1323	24.4273	-0.207767	0.526745	24.9654	25.4427	-0.0295542	0.922951	19.6013	24.863	-0.350567	0.334868	malM	maltose operon protein MalM&&sp|P03841|MALM_ECOLI Maltose operon periplasmic protein OS=Escherichia coli (strain K12) OX=83333 GN=malM PE=3 SV=1 && PF07148:Maltose operon periplasmic protein precursor (MalM)
ECDH10B_RS20675	2.41218	2.95679	1.95479	3.80788	1.45011	2.56137	1.91456	0.24424	1.64898	2.57405	3.27671	3.43443	1.52711	0.930634	1.27543	2.00222	0.700679	2.94624	1.46919	2.67178	8.34618	11.6636	-0.493048	0.324606	6.40406	12.1309	-0.928395	0.0627274	6.28011	9.8797	-0.664802	0.291472	yihN	MFS transporter&&sp|P32135|YIHN_ECOLI Inner membrane protein YihN OS=Escherichia coli (strain K12) OX=83333 GN=yihN PE=1 SV=1 && PF07690:Major Facilitator Superfamily
ECDH10B_RS20010	17.0026	16.3106	13.4791	24.0064	9.33249	19.7811	6.60084	17.5151	11.9389	12.2631	16.1388	17.2738	15.6447	14.1177	16.4166	16.5674	14.8165	16.9296	13.5076	12.5277	22.4519	22.2977	0.0104113	0.973588	25.3867	23.1985	0.128235	0.665424	19.5592	22.9069	-0.232928	0.561557	asnC	transcriptional regulator AsnC&&sp|P0ACI8|ASNC_ECO57 Regulatory protein AsnC OS=Escherichia coli O157:H7 OX=83334 GN=asnC PE=3 SV=1 && PF01037:Lrp/AsnC ligand binding domain|PF13412:Winged helix-turn-helix DNA-binding
ECDH10B_RS01630	2.26775	4.33001	2.84277	4.89039	3.06739	1.62541	2.27803	0.774958	2.83405	2.96992	3.71314	1.92304	3.69174	1.96856	2.47308	1.85293	2.47023	3.37575	3.10777	3.39095	12.5012	11.5669	0.118429	0.780262	10.5279	12.0467	-0.176008	0.691389	7.3951	12.0297	-0.707297	0.211078	yaiP	glycosyltransferase family 2 protein&&sp|Q47536|YAIP_ECOLI Uncharacterized glycosyltransferase YaiP OS=Escherichia coli (strain K12) OX=83333 GN=yaiP PE=3 SV=2 && PF00535:Glycosyl transferase family 2
ECDH10B_RS19565	13.2576	13.0085	15.1084	11.7723	13.0757	11.878	13.3177	10.1937	15.9311	16.6392	15.5571	10.6178	13.4891	14.7453	15.1152	18.1832	12.2751	17.0785	11.7338	7.434	33.6651	40.6169	-0.26252	0.337561	44.4408	42.2964	0.0729405	0.756415	31.7355	36.1603	-0.187534	0.517012	nlpA	lipoprotein NlpA&&sp|P04846|NLPA_ECOLI Lipoprotein 28 OS=Escherichia coli (strain K12) OX=83333 GN=nlpA PE=1 SV=1 && PF03180:NLPA lipoprotein
ECDH10B_RS21370	12.5909	10.6848	15.37	21.4401	14.4327	12.8484	12.767	14.3908	14.4426	11.7382	13.9768	13.6729	11.8118	12.9674	13.0327	7.77184	15.4352	15.2482	13.6478	10.8494	74.2697	72.2297	0.0422114	0.821352	63.8467	75.1858	-0.230868	0.235842	69.1332	65.6122	0.0786031	0.715993	purH	bifunctional phosphoribosylaminoimidazolecarboxamide formyltransferase/IMP cyclohydrolase&&sp|B7LAV3|PUR9_ECO55 Bifunctional purine biosynthesis protein PurH OS=Escherichia coli (strain 55989 / EAEC) OX=585055 GN=purH PE=3 SV=1 && PF02142:MGS-like domain|PF01808:AICARFT/IMPCHase bienzyme
ECDH10B_RS16800	10.7377	8.50472	10.442	5.08521	12.9102	12.314	11.5055	12.3944	15.4148	6.25	3.75074	9.71256	9.90549	7.45685	7.94857	8.69003	7.48573	13.1151	11.1181	7.13601	15.5928	14.058	0.136489	0.752517	14.2059	14.6383	-0.0575252	0.892469	18.6048	15.0221	0.313505	0.435063	agaV	PTS N-acetylgalactosamine transporter subunit IIB&&sp|P42904|PTPB2_ECOLI N-acetylgalactosamine-specific phosphotransferase enzyme IIB component 2 OS=Escherichia coli (strain K12) OX=83333 GN=agaV PE=4 SV=1 && PF03830:PTS system sorbose subfamily IIB component
ECDH10B_RS05925	5.33246	6.43054	3.3263	2.27852	4.8085	4.82783	3.75904	5.11511	1.72672	4.6557	5.14679	6.7696	3.6551	3.16716	3.11631	3.66909	4.40228	5.91319	4.10256	3.63706	18.4855	18.6143	-0.00834364	0.982701	14.5046	19.3474	-0.417837	0.289151	17.8742	19.4319	-0.12445	0.75172	flgE	flagellar hook protein FlgE&&sp|P75937|FLGE_ECOLI Flagellar hook protein FlgE OS=Escherichia coli (strain K12) OX=83333 GN=flgE PE=3 SV=3 && PF00460:Flagella basal body rod protein|PF07559:Flagellar basal body protein FlaE|PF06429:Flagellar basal body rod FlgEFG protein C-terminal
ECDH10B_RS15525	10.4084	10.0104	8.85652	7.74592	11.2628	5.96814	16.1093	11.3819	11.2065	9.08742	6.66542	8.36856	3.95362	6.02343	8.25508	7.77551	12.6982	10.8059	6.97342	6.2254	15.2033	14.5757	0.0636163	0.871562	11.2121	15.1743	-0.443454	0.280458	17.4743	15.2698	0.200153	0.640183	ygfS	4Fe-4S dicluster domain-containing protein&&sp|Q46819|YGFS_ECOLI Putative electron transport protein YgfS OS=Escherichia coli (strain K12) OX=83333 GN=ygfS PE=4 SV=2 && PF13247:4Fe-4S dicluster domain
ECDH10B_RS16440	16.5518	17.1675	13.4134	13.0644	21.559	10.5453	16.4216	11.7315	19.094	13.6484	24.8931	11.09	9.73021	15.9645	10.9397	21.4669	12.0198	28.64	21.8428	17.4165	24.9671	21.4444	0.224504	0.519018	18.9268	22.3408	-0.245205	0.49958	17.7214	18.5444	-0.0611281	0.879211	folB	bifunctional dihydroneopterin aldolase/7%2C8-dihydroneopterin epimerase&&sp|P0AC17|FOLB_ECOL6 Dihydroneopterin aldolase OS=Escherichia coli O6:H1 (strain CFT073 / ATCC 700928 / UPEC) OX=199310 GN=folB PE=3 SV=1 && PF02152:Dihydroneopterin aldolase
ECDH10B_RS15690	5.11013	2.31281	2.79529	4.14869	2.45761	4.558	2.73776	1.8627	4.19198	3.86671	4.16498	2.8247	6.93244	3.84447	5.67413	2.54499	3.26561	2.80869	2.17872	1.35842	8.10852	12.6568	-0.628565	0.17722	16.6528	13.1807	0.355099	0.373666	9.28434	10.8772	-0.221458	0.686114	meaB	methylmalonyl Co-A mutase-associated GTPase MeaB&&sp|P27254|ARGK_ECOLI GTPase ArgK OS=Escherichia coli (strain K12) OX=83333 GN=argK PE=1 SV=2 && PF03308:Methylmalonyl Co-A mutase-associated GTPase MeaB
ECDH10B_RS19090	7.01681	9.64071	5.1786	10.6812	7.3819	9.73925	10.8899	7.61222	6.55268	7.58493	8.75357	8.05952	8.15918	6.9612	6.09519	5.9283	10.0455	7.80514	8.39488	7.82748	58.5511	53.0155	0.147893	0.475062	48.5886	55.1703	-0.17908	0.398138	57.9826	47.2269	0.289327	0.270278	malS	alpha-amylase&&sp|P25718|AMY1_ECOLI Periplasmic alpha-amylase OS=Escherichia coli (strain K12) OX=83333 GN=malS PE=1 SV=1 && PF00128:Alpha amylase, catalytic domain
ECDH10B_RS10440	21.3145	19.8382	16.2978	11.5129	13.3301	21.0266	15.3485	20.05	19.0359	16.5083	15.0106	21.7671	22.9457	19.9945	20.9948	21.5087	18.2744	14.4864	15.7042	16.107	53.9159	60.1768	-0.162712	0.432768	74.3359	62.6126	0.241533	0.195009	55.1236	60.4804	-0.135306	0.57464	araH	arabinose ABC transporter permease AraH&&sp|P0AE26|ARAH_ECOLI L-arabinose transport system permease protein AraH OS=Escherichia coli (strain K12) OX=83333 GN=araH PE=2 SV=2 && PF02653:Branched-chain amino acid transport system / permease component
ECDH10B_RS21335	79.8045	82.8269	92.6466	105.458	84.3883	90.532	94.841	74.8169	77.2697	93.236	84.2298	74.4355	91.5955	85.2239	85.1517	91.1418	81.0511	99.4019	80.2538	82.4155	171.637	164.086	0.0673772	0.620851	183.972	170.792	0.109734	0.377941	162.956	160.969	0.0166429	0.912905	yjaG	YjaG family protein&&sp|P32680|YJAG_ECOLI Uncharacterized protein YjaG OS=Escherichia coli (strain K12) OX=83333 GN=yjaG PE=4 SV=1 && PF04222:Protein of unknown function (DUF416)
ECDH10B_RS06840	3.93406	4.17312	5.37992	2.49523	2.66063	3.75964	3.0737	3.58502	3.78189	4.72282	2.57659	4.81874	2.40164	4.69566	3.90023	4.13285	2.99972	3.15333	3.5942	2.45106	7.12154	9.23848	-0.377324	0.460428	9.20771	9.60963	-0.072872	0.87826	7.224	9.93144	-0.463078	0.410727	ECDH10B_RS06840	replication protein P&&sp|P14814|VG14_BPPH8 Replication protein 14 OS=Enterobacteria phage phi80 OX=10713 GN=14 PE=3 SV=1 && PF06992:Replication protein P
ECDH10B_RS08825	27.78	20.5435	27.4974	35.0382	24.6925	20.1009	18.4268	29.6551	25.6373	25.6403	35.0025	20.0423	28.1034	23.4259	24.5509	22.2352	24.5541	21.0854	21.3918	24.1322	65.9389	76.7781	-0.214099	0.286537	74.078	79.9525	-0.101865	0.599459	63.3408	69.2293	-0.122595	0.593146	ynfH	dimethyl sulfoxide reductase anchor subunit family protein&&sp|P76173|YNFH_ECOLI Anaerobic dimethyl sulfoxide reductase chain YnfH OS=Escherichia coli (strain K12) OX=83333 GN=ynfH PE=3 SV=1 && PF04976:DMSO reductase anchor subunit (DmsC)
ECDH10B_RS16540	1.41972	1.60639	3.02011	2.64139	1.92033	2.48742	2.53539	1.29376	0.90987	0.619769	1.65304	3.7455	0.7704	1.43781	1.31368	1.10478	1.23718	1.08378	1.51325	1.65114	6.6495	8.35425	-0.347311	0.559159	5.84914	8.67623	-0.585815	0.335114	9.46931	9.25931	0.0277193	0.960198	ygjI	amino acid permease&&sp|P42590|YGJI_ECOLI Inner membrane transporter YgjI OS=Escherichia coli (strain K12) OX=83333 GN=ygjI PE=1 SV=2 && PF13520:Amino acid permease
ECDH10B_RS19920	29.372	26.4136	32.3734	24.4687	22.5329	25.1371	22.3124	31.1605	21.9145	34.4477	27.1807	28.4182	29.6171	26.258	27.8156	26.609	27.8877	31.3238	26.0336	30.1538	75.585	73.0228	0.0518684	0.782668	75.2443	75.9773	-0.00972972	0.957257	62.5667	72.8334	-0.218022	0.317329	pstB	phosphate ABC transporter ATP-binding protein PstB&&sp|P0AAH2|PSTB_ECO57 Phosphate import ATP-binding protein PstB OS=Escherichia coli O157:H7 OX=83334 GN=pstB PE=3 SV=2 && PF00005:ABC transporter
ECDH10B_RS18150	16.7463	17.482	16.8425	22.3896	19.1757	17.274	19.3441	17.6829	20.5449	15.2012	16.0167	18.6338	20.5546	18.575	19.8174	19.1129	22.1215	20.3323	19.4281	21.1984	179.46	151.648	0.23971	0.0811431	175.65	157.85	0.151328	0.254355	149.925	139.072	0.108442	0.471263	mrcA	peptidoglycan glycosyltransferase/peptidoglycan DD-transpeptidase MrcA&&sp|P02918|PBPA_ECOLI Penicillin-binding protein 1A OS=Escherichia coli (strain K12) OX=83333 GN=mrcA PE=1 SV=1 && PF00912:Transglycosylase|PF00905:Penicillin binding protein transpeptidase domain|PF17092:Penicillin-binding protein OB-like domain
ECDH10B_RS11735	16.1159	23.6225	17.8982	28.2491	18.76	15.9614	19.3613	16.5552	16.901	18.4197	22.2615	15.9024	14.3103	22.1291	22.7749	21.8896	23.7468	24.6945	22.487	21.6151	90.6908	71.8218	0.342406	0.0540816	82.8064	74.77	0.149777	0.436446	65.3723	71.1098	-0.126306	0.560994	yeiB	DUF418 domain-containing protein YeiB&&sp|P25747|YEIB_ECOLI Uncharacterized protein YeiB OS=Escherichia coli (strain K12) OX=83333 GN=yeiB PE=4 SV=2 && PF04235:Protein of unknown function (DUF418)
ECDH10B_RS11620	38.9712	30.5849	29.6523	7.43396	41.7475	35.5632	30.6118	39.2518	32.6752	35.816	26.8673	41.7439	40.5458	42.4777	48.1062	32.8344	48.0044	39.4575	36.1399	45.5669	165.744	133.762	0.306005	0.0468385	167.277	139.15	0.265204	0.0823421	136.02	122.611	0.154216	0.365948	yehY	glycine betaine ABC transporter permease YehY&&sp|P33361|YEHY_ECOLI Glycine betaine uptake system permease protein YehY OS=Escherichia coli (strain K12) OX=83333 GN=yehY PE=1 SV=2 && PF00528:Binding-protein-dependent transport system inner membrane component
ECDH10B_RS03815	15.5648	14.0891	15.1362	23.1667	14.0354	21.8163	21.3104	12.2927	23.9404	9.05963	21.7474	10.9501	5.91229	16.2135	9.87581	11.6276	9.94664	19.0109	19.9083	17.5847	18.3797	18.1837	0.0128603	0.973545	12.5877	18.9504	-0.596427	0.160461	18.2216	15.6296	0.219815	0.594936	chiQ	ChiQ/YbfN family lipoprotein&&sp|P75734|CHIQ_ECOLI Uncharacterized lipoprotein ChiQ OS=Escherichia coli (strain K12) OX=83333 GN=chiQ PE=2 SV=1 && PF13982:YbfN-like lipoprotein
ECDH10B_RS12210	2.70784	1.76762	4.93737	0.422764	5.07137	2.78684	4.27778	3.60648	1.92229	2.18232	2.54654	4.5532	1.86499	1.44651	2.80845	1.94507	3.44877	2.86214	3.61572	3.73754	18.8228	15.3624	0.282852	0.449139	11.5717	15.9685	-0.467453	0.265333	20.4508	16.3966	0.327246	0.436722	glpA	anaerobic glycerol-3-phosphate dehydrogenase subunit A&&sp|P0A9C1|GLPA_ECO57 Anaerobic glycerol-3-phosphate dehydrogenase subunit A OS=Escherichia coli O157:H7 OX=83334 GN=glpA PE=3 SV=1 && PF04324:BFD-like [2Fe-2S] binding domain|PF01266:FAD dependent oxidoreductase
ECDH10B_RS07490	48.6611	60.8257	48.56	62.7288	41.5079	48.389	44.0376	32.359	63.7205	46.5043	43.0681	47.584	56.7364	49.6618	46.4173	54.0368	52.7193	34.9381	52.2674	41.9531	79.3639	87.4888	-0.141044	0.461968	94.1015	91.0889	0.0428982	0.803684	68.6896	86.9247	-0.344612	0.0998584	ogt	methylated-DNA--[protein]-cysteine S-methyltransferase&&sp|P0AFH0|OGT_ECOLI Methylated-DNA--protein-cysteine methyltransferase OS=Escherichia coli (strain K12) OX=83333 GN=ogt PE=1 SV=1 && PF01035:6-O-methylguanine DNA methyltransferase, DNA binding domain|PF02870:6-O-methylguanine DNA methyltransferase, ribonuclease-like domain
ECDH10B_RS08620	56.5521	36.4069	56.8911	565.986	70.3385	42.8632	22.6363	35.5412	56.9892	56.1853	64.711	36.7477	53.9678	52.4765	61.8657	92.8704	69.6732	50.0183	44.5402	54.4305	32.1968	31.5436	0.0380687	0.891358	40.0908	32.8523	0.28726	0.29101	23.7176	27.8576	-0.224471	0.548392	gnsB	addiction module toxin%2C GnsA/GnsB family&&sp|P77695|GNSB_ECOLI Protein GnsB OS=Escherichia coli (strain K12) OX=83333 GN=gnsB PE=3 SV=2 && PF08178:GnsA/GnsB toxin of bacterial toxin-antitoxin system
ECDH10B_RS18835	36.8501	30.033	35.5914	18.1427	26.3202	28.2428	39.094	36.573	42.3694	30.8992	34.41	34.1019	29.4007	30.4047	35.5927	37.1364	34.6557	37.4331	43	30.5513	114.593	111.306	0.0416431	0.798902	108.663	115.883	-0.0961702	0.543446	96.922	101.736	-0.0666766	0.732667	kdgK	2-dehydro-3-deoxygluconokinase&&sp|P37647|KDGK_ECOLI 2-dehydro-3-deoxygluconokinase OS=Escherichia coli (strain K12) OX=83333 GN=kdgK PE=1 SV=1 && PF00294:pfkB family carbohydrate kinase
ECDH10B_RS12225	9.04834	9.59818	11.3427	2.67821	8.15926	10.809	9.426	7.21486	10.438	11.85	6.91386	13.6407	8.8994	10.1455	10.4656	8.44938	9.19913	4.14438	10.3333	14.2815	28.8505	32.4704	-0.179983	0.574131	30.1081	33.7732	-0.170371	0.530552	25.6709	28.799	-0.169745	0.601838	rpnE	ISNCY family transposase&&sp|P37014|RPNE_ECOLI Inactive recombination-promoting nuclease-like protein RpnE OS=Escherichia coli (strain K12) OX=83333 GN=yfaD PE=3 SV=3 && PF04754:Putative transposase, YhgA-like
ECDH10B_RS11795	3.39798	7.4149	6.63831	9.35977	7.00366	3.24733	3.03412	2.65415	2.23992	6.35729	8.05416	4.3908	3.95119	3.79243	2.31001	3.62634	2.11507	1.7787	7.53934	5.80681	10.1673	12.4039	-0.281538	0.584323	8.43412	12.908	-0.605418	0.208896	8.85874	12.9927	-0.557799	0.296486	yeiL	transcriptional regulator YeiL&&sp|P0A9F0|YEIL_ECO57 Regulatory protein YeiL OS=Escherichia coli O157:H7 OX=83334 GN=yeiL PE=3 SV=1 && PF00027:Cyclic nucleotide-binding domain
ECDH10B_RS09930	3.92095	3.32737	3.02471	4.28513	2.71975	2.59415	2.96246	3.84793	3.01543	4.21333	2.89724	5.00161	3.92801	2.88	3.10978	3.37975	3.15399	5.80213	1.37778	5.11129	14.7203	14.3268	0.0289269	0.946159	13.1859	14.8985	-0.180771	0.643114	10.8974	12.3313	-0.173691	0.719457	yeaW	carnitine monooxygenase subunit YeaW&&sp|P0ABR8|CNTA_ECO57 Carnitine monooxygenase oxygenase subunit OS=Escherichia coli O157:H7 OX=83334 GN=yeaW PE=3 SV=1 && PF00848:Ring hydroxylating alpha subunit (catalytic domain)|PF00355:Rieske [2Fe-2S] domain
ECDH10B_RS17255	43.7698	46.6761	49.4388	13.3648	46.1054	44.0503	36.6618	52.5937	33.6614	44.9786	40.5902	58.9775	40.9869	52.1171	47.3103	41.5958	50.9688	43.9985	46.0046	46.3352	138.816	131.468	0.0768719	0.63829	140.543	136.722	0.0376032	0.817802	125.488	130.722	-0.0596108	0.721002	nanK	N-acetylmannosamine kinase&&sp|C4ZSW0|NANK_ECOBW N-acetylmannosamine kinase OS=Escherichia coli (strain K12 / MC4100 / BW2952) OX=595496 GN=nanK PE=3 SV=1 && PF00480:ROK family
ECDH10B_RS10405	3.05687	3.89115	1.74181	4.26549	4.82389	4.01685	3.07073	1.39283	2.93863	2.00169	3.3368	4.89638	4.66534	2.98526	1.81835	2.85452	2.99682	4.55041	3.49099	3.04727	10.5894	9.85971	0.0934594	0.841009	9.64799	10.2543	-0.0976291	0.839003	9.43627	8.21656	0.19425	0.739454	motA	flagellar motor stator protein MotA&&sp|P09348|MOTA_ECOLI Motility protein A OS=Escherichia coli (strain K12) OX=83333 GN=motA PE=1 SV=1 && PF01618:MotA/TolQ/ExbB proton channel family
ECDH10B_RS11200	1.23746	2.73034	1.80508	2.51161	1.33905	4.25736	2.87288	2.70642	2.6647	2.16083	1.72901	2.23863	1.00725	0.85936	2.3555	3.23554	1.07836	1.13358	2.26112	1.23358	6.61203	10.1697	-0.624386	0.224693	9.01953	10.5859	-0.245811	0.620585	12.3152	8.42338	0.526417	0.336129	cpsG	colanic acid biosynthesis phosphomannomutase CpsG&&sp|P24175|MANB_ECOLI Phosphomannomutase OS=Escherichia coli (strain K12) OX=83333 GN=manB PE=3 SV=1 && PF00408:Phosphoglucomutase/phosphomannomutase, C-terminal domain|PF02880:Phosphoglucomutase/phosphomannomutase, alpha/beta/alpha domain III|PF02878:Phosphoglucomutase/phosphomannomutase, alpha/beta/alpha domain I|PF02879:Phosphoglucomutase/phosp…
ECDH10B_RS09910	15.9302	13.0679	15.4915	16.7051	12.4496	10.6567	15.6468	15.0007	10.6177	12.5176	19.9394	12.0077	18.5854	12.4456	16.0038	13.884	18.9721	17.025	12.1283	8.99874	30.919	29.7154	0.0699617	0.818045	34.2972	30.9343	0.160903	0.561401	27.4569	30.348	-0.138993	0.659466	leuE	leucine efflux protein LeuE&&sp|A8A0Z3|LEUE_ECOHS Leucine efflux protein OS=Escherichia coli O9:H4 (strain HS) OX=331112 GN=leuE PE=3 SV=1 && PF01810:LysE type translocator
ECDH10B_RS20230	24.3009	22.1496	28.4456	56.3246	22.9953	16.3425	16.341	22.1449	19.1502	25.6697	19.9111	30.0766	27.106	22.3969	19.0356	24.9335	22.7451	23.635	27.6835	25.4209	95.1657	90.3013	0.0725882	0.684075	93.2147	93.9178	-0.0152556	0.932926	70.1831	90.4214	-0.362151	0.0800104	wecB	UDP-N-acetylglucosamine 2-epimerase (non-hydrolyzing)&&sp|P27828|WECB_ECOLI UDP-N-acetylglucosamine 2-epimerase OS=Escherichia coli (strain K12) OX=83333 GN=wecB PE=1 SV=2 && PF02350:UDP-N-acetylglucosamine 2-epimerase
ECDH10B_RS18445	6.90308	9.46299	6.05136	5.92763	5.02772	5.32837	6.63803	5.08089	7.35072	6.72241	9.50598	8.60552	6.6994	6.91422	10.1076	7.68577	5.78416	9.9718	5.33646	5.55805	28.8549	34.7053	-0.265651	0.349481	35.3655	36.1193	-0.0268866	0.915902	22.5816	30.5181	-0.439988	0.187059	livM	branched chain amino acid ABC transporter permease LivM&&sp|P22729|LIVM_ECOLI High-affinity branched-chain amino acid transport system permease protein LivM OS=Escherichia coli (strain K12) OX=83333 GN=livM PE=3 SV=2 && PF11862:Domain of unknown function (DUF3382)|PF02653:Branched-chain amino acid transport system / permease component
ECDH10B_RS03900	17.1729	14.0706	21.0549	10.817	21.3593	21.5048	18.5065	23.7437	25.0476	22.7487	11.8937	15.1762	11.5681	11.823	18.3168	22.6718	15.481	14.6464	20.0175	15.9383	32.0209	36.1928	-0.178176	0.52661	32.5334	37.6858	-0.218645	0.462516	38.9627	32.0025	0.28715	0.318324	kdpC	K(+)-transporting ATPase subunit C&&sp|C4ZWH2|KDPC_ECOBW Potassium-transporting ATPase KdpC subunit OS=Escherichia coli (strain K12 / MC4100 / BW2952) OX=595496 GN=kdpC PE=3 SV=1 && PF02669:K+-transporting ATPase, c chain
ECDH10B_RS02390	3.73692	2.74838	5.67815	4.80358	6.29018	4.52358	4.44902	4.99455	4.40666	3.04515	5.00374	5.258	6.28623	5.19023	2.76624	6.51384	3.90775	3.42322	4.77974	4.22188	18.8092	20.3573	-0.118304	0.725941	24.9457	21.185	0.224572	0.499489	22.0066	17.7043	0.320213	0.408527	allB	allantoinase AllB&&sp|C4ZUW1|ALLB_ECOBW Allantoinase OS=Escherichia coli (strain K12 / MC4100 / BW2952) OX=595496 GN=allB PE=3 SV=1 && PF01979:Amidohydrolase family
ECDH10B_RS15745	65.8666	64.3643	66.7216	68.1931	43.1961	62.3105	70.695	48.5033	68.5635	66.2205	58.6807	58.1738	51.9884	61.7968	65.4321	74.5534	45.8024	75.5739	63.2157	64.9965	107.717	108.275	-0.0095301	0.955145	114.127	112.712	0.014872	0.923863	91.8891	107.167	-0.223281	0.261033	fumE	fumarase E&&sp|P11663|FUME_ECOLI Fumarase E OS=Escherichia coli (strain K12) OX=83333 GN=fumE PE=1 SV=3 && PF05068:Mannitol repressor
ECDH10B_RS18575	28.6981	37.2467	27.7026	23.984	34.2506	29.039	23.364	19.2294	24.0179	35.3731	34.643	23.5405	32.2907	24.9118	22.761	29.163	19.8595	15.4641	14.6517	27.7665	26.4256	39.8724	-0.592494	0.0372203	38.678	41.5056	-0.0953269	0.69987	33.9873	40.1177	-0.24343	0.4033	nikR	nickel-responsive transcriptional regulator NikR&&sp|A7ZT19|NIKR_ECO24 Nickel-responsive regulator OS=Escherichia coli O139:H28 (strain E24377A / ETEC) OX=331111 GN=nikR PE=3 SV=1 && PF08753:NikR C terminal nickel binding domain|PF01402:Ribbon-helix-helix protein, copG family
ECDH10B_RS12310	113.104	106.766	64.8814	67.0627	85.9473	68.0115	74.8936	75.2754	112.394	82.1067	122.075	83.3388	97.2349	95.9756	68.5388	83.0698	80.8431	102.445	76.6292	83.6116	77.6418	90.2046	-0.214997	0.258328	81.178	93.938	-0.20983	0.266132	64.8348	81.0541	-0.319576	0.152148	pmrD	signal transduction protein PmrD&&sp|P37590|PMRD_ECOLI Signal transduction protein PmrD OS=Escherichia coli (strain K12) OX=83333 GN=pmrD PE=1 SV=2 && PF11183:Polymyxin resistance protein PmrD
ECDH10B_RS22825	5.15489	4.11718	4.14672	8.3085	6.01554	3.18763	3.51986	5.80284	4.664	3.44169	5.29595	2.74278	2.46817	5.52767	6.25291	9.91047	6.60604	4.44437	5.26363	5.74325	20.8767	15.2709	0.458608	0.1988	23.8629	15.9079	0.580633	0.138845	16.4994	16.026	0.0509655	0.903778	nanY	2%2C7-anhydro-N-acetylneuraminate hydratase&&sp|P39353|YJHC_ECOLI Uncharacterized oxidoreductase YjhC OS=Escherichia coli (strain K12) OX=83333 GN=yjhC PE=1 SV=2 && PF01408:Oxidoreductase family, NAD-binding Rossmann fold|PF02894:Oxidoreductase family, C-terminal alpha/beta domain
ECDH10B_RS09675	20.9345	22.7001	21.2062	22.1299	19.1397	21.9514	28.818	24.1114	22.5844	22.847	20.8203	24.108	18.6966	17.4153	18.679	18.1912	25.0839	20.2425	22.8449	20.8687	87.9067	88.9183	-0.0161067	0.922816	75.0711	92.5336	-0.302834	0.0645211	87.8517	80.7009	0.121221	0.547056	ynjB	ABC transporter substrate-binding protein&&sp|P76223|YNJB_ECOLI Protein YnjB OS=Escherichia coli (strain K12) OX=83333 GN=ynjB PE=1 SV=2 && PF13416:Bacterial extracellular solute-binding protein
ECDH10B_RS18870	4.79365	4.1779	3.42536	2.23513	3.03753	4.33349	2.77644	1.77095	3.48731	3.28035	5.09121	3.51566	4.00731	4.1612	3.08265	2.90357	3.49992	3.08573	3.78771	2.45387	28.4233	33.9965	-0.24989	0.367948	32.6766	35.3923	-0.109038	0.679731	25.0127	34.635	-0.472128	0.158248	bcsA	UDP-forming cellulose synthase catalytic subunit&&sp|P37653|BCSA_ECOLI Cellulose synthase catalytic subunit [UDP-forming] OS=Escherichia coli (strain K12) OX=83333 GN=bcsA PE=1 SV=3 && PF03552:Cellulose synthase|PF00535:Glycosyl transferase family 2|PF07238:PilZ domain
ECDH10B_RS22200	4.28938	4.21477	7.82111	41.0094	4.47864	5.60945	9.47438	4.11455	7.8129	5.91317	3.5486	6.29625	3.85892	5.87916	6.80399	5.48114	7.86923	4.75652	7.01264	8.77687	36.1025	29.8777	0.264279	0.357439	29.175	31.0986	-0.0990112	0.736037	28.5609	26.2074	0.123628	0.738244	yjeM	glutamate/gamma-aminobutyrate family transporter YjeM&&sp|P39282|YJEM_ECOLI Inner membrane transporter YjeM OS=Escherichia coli (strain K12) OX=83333 GN=yjeM PE=1 SV=2 && PF13520:Amino acid permease
ECDH10B_RS00170	8.21428	7.41759	6.62472	4.70236	8.0719	7.04495	6.3003	7.67743	6.88417	7.17178	8.1848	8.81124	6.25753	7.40478	6.01376	7.17883	8.35117	6.36706	7.31223	8.29345	82.6353	84.3625	-0.0308723	0.86061	76.3039	87.7804	-0.206608	0.230701	74.839	76.5021	-0.0290473	0.885779	carB	carbamoyl-phosphate synthase large subunit&&sp|P00968|CARB_ECOLI Carbamoyl-phosphate synthase large chain OS=Escherichia coli (strain K12) OX=83333 GN=carB PE=1 SV=2 && PF02142:MGS-like domain|PF02787:Carbamoyl-phosphate synthetase large chain, oligomerisation domain|PF02786:Carbamoyl-phosphate synthase L chain, ATP binding domain
ECDH10B_RS23365	107.963	41.4467	74.9928	234.778	20.8618	68.7844	34.4294	39.8223	88.9605	65.0852	83.0561	34.8769	35.5697	55.7852	57.0852	60.0098	40.3209	44.7404	37.5758	61.4994	20.5583	30.3605	-0.562924	0.0919867	24.2639	31.638	-0.380941	0.234507	17.3858	31.6794	-0.864526	0.0364887	ECDH10B_RS23365	RtT sRNA&&-- && -
ECDH10B_RS20760	12.5671	18.9594	19.0954	26.9238	12.5915	6.67221	24.9365	11.4522	18.2558	23.1636	20.7294	13.6828	23.8681	14.5455	7.75231	16.9509	14.6018	11.5122	16.5844	9.74374	10.7793	15.5505	-0.515873	0.211101	13.527	16.1912	-0.255699	0.526338	10.8275	13.1134	-0.277314	0.589243	yiiF	protein YiiF&&sp|P0AFU6|YIIF_ECOLI Uncharacterized protein YiiF OS=Escherichia coli (strain K12) OX=83333 GN=yiiF PE=4 SV=1 && -
ECDH10B_RS16260	18.348	16.2103	18.1024	8.41723	16.0919	11.0492	13.9146	20.3848	16.4302	15.5805	18.2175	16.4826	15.5484	13.0909	11.7614	15.0211	15.1129	13.3541	14.0074	15.0332	65.6746	75.9905	-0.209734	0.248397	65.9706	79.097	-0.263255	0.145009	66.1465	75.8731	-0.193398	0.386843	qseC	quorum sensing histidine kinase QseC&&sp|P40719|QSEC_ECOLI Sensor protein QseC OS=Escherichia coli (strain K12) OX=83333 GN=qseC PE=1 SV=2 && PF02518:Histidine kinase-, DNA gyrase B-, and HSP90-like ATPase|PF08521:Two-component sensor kinase N-terminal|PF00512:His Kinase A (phospho-acceptor) domain
ECDH10B_RS13925	98.9662	106.78	77.3364	178.627	110.278	114.845	103.518	103.714	90.2455	93.8124	83.954	94.313	100.118	95.7274	79.0528	101.657	121.355	97.1338	93	95.132	165.163	146.655	0.172499	0.210348	159.385	152.623	0.059117	0.654956	165.918	144.852	0.194387	0.210419	rseC	SoxR-reducing system protein RseC&&sp|P46187|RSEC_ECOLI Protein RseC OS=Escherichia coli (strain K12) OX=83333 GN=rseC PE=1 SV=1 && PF04246:Positive regulator of sigma(E), RseC/MucC
ECDH10B_RS01225	12.429	17.667	11.6146	9.77525	10.087	14.5505	8.04613	14.7242	12.4262	14.3784	13.0245	19.4399	14.9223	18.0719	14.0473	17.4094	16.5173	15.6553	13.9103	17.0362	58.3187	54.5185	0.0922122	0.663841	62.07	56.7029	0.12202	0.555069	41.3951	48.5174	-0.236818	0.399081	ykfC	reverse transcriptase domain-containing protein&&sp|Q47688|YKFC_ECOLI Protein YkfC OS=Escherichia coli (strain K12) OX=83333 GN=ykfC PE=4 SV=3 && PF00078:Reverse transcriptase (RNA-dependent DNA polymerase)
ECDH10B_RS12855	8.68069	7.58321	6.51744	9.84572	9.2091	9.75979	10.4868	8.84117	6.47959	8.91647	6.01981	6.7357	10.8065	6.42726	8.30229	10.4902	5.33971	7.01644	9.33032	6.1083	31.2403	31.5325	-0.011204	0.967815	42.2079	32.814	0.364212	0.154667	40.7206	32.2997	0.336923	0.229653	dsdA	D-serine ammonia-lyase&&sp|C4ZVQ3|SDHD_ECOBW D-serine dehydratase OS=Escherichia coli (strain K12 / MC4100 / BW2952) OX=595496 GN=dsdA PE=3 SV=1 && PF00291:Pyridoxal-phosphate dependent enzyme
ECDH10B_RS05820	14.1783	18.3213	17.3327	34.336	9.58888	13.2418	12.0846	14.9759	18.0906	18.8497	12.1	13.6019	14.4258	15.1049	16.1009	15.3461	16.0058	16.5303	15.3086	12.8489	54.0917	55.6351	-0.038489	0.859255	56.5985	57.9175	-0.0331661	0.872933	42.045	55.9456	-0.417539	0.0994535	trhO	rhodanese-related sulfurtransferase&&sp|C4ZRZ5|TRHO_ECOBW tRNA uridine(34) hydroxylase OS=Escherichia coli (strain K12 / MC4100 / BW2952) OX=595496 GN=trhO PE=3 SV=1 && PF12368:Rhodanase C-terminal|PF00581:Rhodanese-like domain|PF17773:UPF0176 acylphosphatase like domain
ECDH10B_RS16530	4.38814	2.97907	3.00044	4.45317	2.76988	3.77423	2.74277	2.99911	3.45909	2.58608	3.73619	2.97688	2.05378	3.33304	2.78426	3.99522	3.05915	3.11532	2.70611	3.17141	31.5426	33.322	-0.0792493	0.763431	33.2026	34.6935	-0.0713068	0.792133	30.4155	34.2365	-0.166607	0.585789	ebgA	beta-galactosidase subunit alpha&&sp|P06864|BGA2_ECOLI Evolved beta-galactosidase subunit alpha OS=Escherichia coli (strain K12) OX=83333 GN=ebgA PE=1 SV=4 && PF16353:Domain of unknown function(DUF4981)|PF00703:Glycosyl hydrolases family 2|PF02836:Glycosyl hydrolases family 2, TIM barrel domain|PF02929:Beta galactosidase small chain|PF02837:Glycosyl hydrolases family 2, sugar binding domain
ECDH10B_RS01210	17.5232	19.6019	19.6064	28.2909	16.5196	16.7463	22.0477	18.146	18.9894	20.1672	22.9535	19.8127	22.6915	20.0512	24.0056	15.6195	33.3168	21.1597	30.5634	19.8502	37.7982	29.4437	0.36818	0.169604	30.9079	30.6464	0.0220563	0.933938	25.041	25.7765	-0.0432483	0.896123	ECDH10B_RS01210	IS3 family transposase&&sp|P75680|INSO1_ECOLI Putative transposase InsO for insertion sequence element IS911A OS=Escherichia coli (strain K12) OX=83333 GN=insO1 PE=5 SV=1 && -
ECDH10B_RS08580	1.98429	3.99924	2.93969	9.56503	1.11832	2.60743	5.75836	3.8425	1.71678	5.41392	3.24899	3.17835	4.23973	4.95216	4.32789	3.01102	4.3229	4.31706	2.94591	3.70885	17.7135	15.6112	0.192869	0.617763	19.9265	16.2381	0.308919	0.405729	14.6508	12.997	0.162353	0.750124	ydfJ	MHS family MFS transporter&&sp|P77228|YDFJ_ECOLI Putative transporter YdfJ OS=Escherichia coli (strain K12) OX=83333 GN=ydfJ PE=1 SV=1 && PF07690:Major Facilitator Superfamily|PF00083:Sugar (and other) transporter
ECDH10B_RS16865	35.8623	47.8237	37.0065	45.9921	35.8922	37.6619	34.4854	40.2222	39.7033	34.0636	41.9856	38.32	41.3801	29.7625	35.3195	35.6964	37.433	35.7398	35.6446	40.0711	108.446	111.953	-0.0468234	0.75838	107.873	116.535	-0.110024	0.47516	102.034	110.741	-0.122812	0.490785	rsmI	16S rRNA (cytidine(1402)-2'-O)-methyltransferase&&sp|P67088|RSMI_ECO57 Ribosomal RNA small subunit methyltransferase I OS=Escherichia coli O157:H7 OX=83334 GN=rsmI PE=3 SV=1 && PF00590:Tetrapyrrole (Corrin/Porphyrin) Methylases
ECDH10B_RS14620	5.98435	5.33232	6.2742	4.55478	6.47561	7.43474	6.9466	7.3621	5.983	5.22486	5.2259	9.02166	6.33236	6.23377	4.74631	3.63234	4.69343	4.38558	5.46737	7.75522	21.3767	24.3185	-0.200299	0.540501	20.9293	25.2919	-0.277253	0.388353	25.5966	21.2912	0.267053	0.435247	norW	NADH:flavorubredoxin reductase NorW&&sp|C4ZYV6|NORW_ECOBW Nitric oxide reductase FlRd-NAD(+) reductase OS=Escherichia coli (strain K12 / MC4100 / BW2952) OX=595496 GN=norW PE=3 SV=1 && PF18113:Rubredoxin binding C-terminal domain|PF07992:Pyridine nucleotide-disulphide oxidoreductase
ECDH10B_RS17385	45.7968	65.9507	53.1391	49.9964	36.2912	43.7664	37.1753	48.0569	52.2969	62.4003	53.9293	62.7642	55.9154	71.0765	71.5441	49.8928	55.6302	66.1066	49.4479	73.3214	101.169	95.3755	0.0817707	0.629478	107.045	99.2388	0.11179	0.493879	64.6339	85.9186	-0.416896	0.0496786	mreD	rod shape-determining protein MreD&&sp|P0ABH6|MRED_ECO57 Rod shape-determining protein MreD OS=Escherichia coli O157:H7 OX=83334 GN=mreD PE=3 SV=1 && PF04093:rod shape-determining protein MreD
ECDH10B_RS10540	52.7219	45.1229	53.8171	25.1511	46.3225	55.9827	46.674	57.0783	50.9426	57.4402	52.336	49.5904	50.6162	48.113	47.1757	51.3359	56.1529	47.4704	55.5777	52.1071	134.591	133.57	0.0135163	0.923153	130.937	139.025	-0.0856232	0.524511	124.092	121.902	0.0268274	0.874289	yecC	L-cystine ABC transporter ATP-binding protein TcyN&&sp|P37774|TCYN_ECOLI L-cystine transport system ATP-binding protein TcyN OS=Escherichia coli (strain K12) OX=83333 GN=tcyN PE=1 SV=2 && PF00005:ABC transporter
ECDH10B_RS12335	19.0876	24.4693	29.2499	19.7826	23.4377	27.168	31.3676	29.422	27.6411	27.1252	18.9737	27.857	25.6189	22.915	26.7344	20.2891	24.5963	24.3677	23.7463	22.064	134.008	143.108	-0.0969297	0.518952	140.684	148.919	-0.0819246	0.584869	148.98	129.777	0.195887	0.263904	menD	2-succinyl-5-enolpyruvyl-6-hydroxy-3-cyclohexene-1-carboxylic-acid synthase&&sp|C4ZUA7|MEND_ECOBW 2-succinyl-5-enolpyruvyl-6-hydroxy-3-cyclohexene-1-carboxylate synthase OS=Escherichia coli (strain K12 / MC4100 / BW2952) OX=595496 GN=menD PE=3 SV=1 && PF02775:Thiamine pyrophosphate enzyme, C-terminal TPP binding domain|PF16582:Middle domain of thiamine pyrophosphate|PF02776:Thiamine pyrophosphate…
ECDH10B_RS09235	7.51246	11.6878	6.84898	13.1299	8.65605	11.1679	7.08068	5.32462	10.5921	8.74538	10.5694	8.17941	7.13402	4.34754	8.93742	7.01517	12.002	4.58787	9.15129	7.07281	22.5571	26.1454	-0.205439	0.524262	19.6469	27.2239	-0.463202	0.139298	20.9771	22.5492	-0.115648	0.760855	ydhT	protein YdhT&&sp|P77147|YDHT_ECOLI Uncharacterized protein YdhT OS=Escherichia coli (strain K12) OX=83333 GN=ydhT PE=2 SV=1 && -
ECDH10B_RS12630	32.3642	31.5121	28.2635	38.0296	35.6353	47.5334	33.4615	35.7018	35.8938	29.4465	30.6423	32.0989	33.8303	38.7405	27.0197	39.4474	37.1092	38.3854	38.2831	40.0734	129.637	107.645	0.265475	0.0707967	122.154	112.053	0.118413	0.455076	121.427	97.8881	0.309216	0.0903785	flk	flagella biosynthesis regulator Flk&&sp|P15286|FLK_ECOLI Flagellar regulator flk OS=Escherichia coli (strain K12) OX=83333 GN=flk PE=3 SV=2 && -
ECDH10B_RS11985	15.3535	13.8978	9.79827	7.27116	20.3059	12.7164	14.1664	18.1887	9.05259	9.83031	11.6199	16.9738	9.99777	12.8836	8.11812	10.5139	17.3933	7.03231	6.07843	11.2239	23.4099	26.5137	-0.180444	0.604774	24.2756	27.5711	-0.193854	0.525237	34.5458	27.6098	0.328759	0.293334	ccmB	heme exporter protein CcmB&&sp|P0ABM0|CCMB_ECO57 Heme exporter protein B OS=Escherichia coli O157:H7 OX=83334 GN=ccmB PE=3 SV=1 && PF03379:CcmB protein
ECDH10B_RS23235	74.7414	80.8268	68.1404	53.6984	60.8366	64.4746	92.1338	83.1788	80.3708	73.3406	74.5103	57.335	75.9114	64.8804	74.4921	75.9703	86.458	72.1025	74.9318	72.5286	132.826	123.675	0.106419	0.486917	131.7	128.781	0.0348446	0.814448	123.425	122.372	0.0119483	0.947599	yjjX	inosine/xanthosine triphosphatase&&sp|B7LEP0|NCPP_ECO55 Inosine/xanthosine triphosphatase OS=Escherichia coli (strain 55989 / EAEC) OX=585055 GN=yjjX PE=3 SV=1 && PF01931:Protein of unknown function DUF84
ECDH10B_RS26515	35.0085	25.1381	31.9166	92.9175	21.8552	38.6035	7.21377	56.4428	45.5628	39.9702	51.7364	4.05975	24.1117	46.7533	49.1243	50.2939	21.1205	12.3345	27.0635	24.1605	9.01493	15.0769	-0.73281	0.167267	18.9213	15.7218	0.276644	0.54859	12.4823	12.3874	0.0127501	0.981205	timP	small toxic inner membrane protein TimP&&sp|P0DUM3|TIMP_ECOLI Putative toxic protein TimP OS=Escherichia coli (strain K12) OX=83333 GN=timP PE=3 SV=1 && -
ECDH10B_RS04295	6.40213	3.62195	2.59409	3.97039	3.52798	7.47791	4.12864	3.56529	6.29126	4.03695	4.34834	4.02145	3.18456	1.54374	3.10301	5.97834	4.9591	4.2356	6.49895	6.38202	17.8017	15.0663	0.235368	0.522617	11.6253	15.6906	-0.44711	0.296217	14.3189	12.8527	0.160932	0.740126	ybhD	LysR family transcriptional regulator&&sp|P52696|YBHD_ECOLI Uncharacterized HTH-type transcriptional regulator YbhD OS=Escherichia coli (strain K12) OX=83333 GN=ybhD PE=3 SV=3 && PF00126:Bacterial regulatory helix-turn-helix protein, lysR family|PF03466:LysR substrate binding domain
ECDH10B_RS20855	10.7909	12.2097	12.3884	6.08377	10.091	9.54856	13.5609	10.1977	12.6019	15.0044	11.5173	11.7489	7.80744	14.5712	8.55845	10.823	12.5379	12.0817	12.7797	12.749	36.0173	36.4204	-0.0142761	0.953799	31.278	37.9072	-0.282132	0.289094	29.4817	32.0456	-0.121442	0.690739	rhaR	HTH-type transcriptional activator RhaR&&sp|C5A074|RHAR_ECOBW HTH-type transcriptional activator RhaR OS=Escherichia coli (strain K12 / MC4100 / BW2952) OX=595496 GN=rhaR PE=3 SV=1 && PF02311:AraC-like ligand binding domain|PF12833:Helix-turn-helix domain
ECDH10B_RS13315	1.93341	2.66616	2.42365	2.45257	1.74343	1.61673	3.02115	1.76187	2.60207	2.32105	3.16569	2.55035	1.57372	2.0979	3.64188	3.38517	2.73784	3.09943	1.54558	1.92733	11.0743	12.6085	-0.182047	0.671887	13.2411	13.1253	0.012397	0.976006	9.15775	10.5109	-0.202761	0.703037	eutE	aldehyde dehydrogenase EutE&&sp|P77445|EUTE_ECOLI Acetaldehyde dehydrogenase (acetylating) EutE OS=Escherichia coli (strain K12) OX=83333 GN=eutE PE=3 SV=1 && PF00171:Aldehyde dehydrogenase family
ECDH10B_RS18045	38.9375	37.7633	38.0343	20.6981	24.6617	36.3252	26.076	27.8794	40.9964	28.3299	40.4793	35.2898	34.7122	38.2266	33.8233	36.7929	27.0642	21.6561	26.6803	22.6422	60.707	89.6813	-0.561748	0.00329166	92.6493	93.3696	-0.0136208	0.935546	67.3752	89.6026	-0.414182	0.0447508	frlR	DNA-binding transcriptional regulator FrlR&&sp|P45544|FRLR_ECOLI Probable fructoselysine utilization operon transcriptional repressor OS=Escherichia coli (strain K12) OX=83333 GN=frlR PE=1 SV=2 && PF07702:UTRA domain|PF00392:Bacterial regulatory proteins, gntR family
ECDH10B_RS10815	7.02908	5.4227	8.156	7.13324	6.33841	7.32812	3.99407	5.82313	8.35435	9.48446	8.92831	4.33498	4.16103	6.6564	3.54767	10.144	7.79588	7.60973	9.92467	8.918	15.3783	13.9484	0.149997	0.702052	11.4954	14.529	-0.348069	0.430567	9.96346	11.6872	-0.228704	0.651506	yodB	cytochrome b&&sp|P76345|C56H_ECOLI Cytochrome b561 homolog 1 OS=Escherichia coli (strain K12) OX=83333 GN=yodB PE=1 SV=2 && PF01292:Prokaryotic cytochrome b561
ECDH10B_RS18125	4.1079	3.48602	3.49543	3.89086	2.22256	3.92578	3.66802	2.24607	3.15921	5.26029	5.26133	2.88999	2.22912	6.89413	3.04086	2.30159	3.81839	3.01044	1.50121	5.187	14.1683	17.3236	-0.286371	0.483422	15.8079	18.0355	-0.182686	0.658645	11.9966	14.6623	-0.291238	0.528583	hofQ	DNA uptake porin HofQ&&sp|P34749|HOFQ_ECOLI DNA utilization protein HofQ OS=Escherichia coli (strain K12) OX=83333 GN=hofQ PE=3 SV=2 && PF00263:Bacterial type II and III secretion system protein|PF03958:Bacterial type II/III secretion system short domain
ECDH10B_RS16285	79.8726	82.1287	102.052	80.4646	92.5277	83.5745	81.7313	102.538	84.2934	88.5695	92.66	100.196	97.7574	88.5662	104.502	101.262	69.0951	104.678	86.2887	79.6217	167.33	179.48	-0.10218	0.47298	201.132	186.764	0.106574	0.369253	167.491	164.002	0.0306118	0.841685	yqiA	esterase YqiA&&sp|P0A8Z9|YQIA_ECO57 Esterase YqiA OS=Escherichia coli O157:H7 OX=83334 GN=yqiA PE=3 SV=1 && PF05728:Uncharacterised protein family (UPF0227)
ECDH10B_RS00710	19.4468	25.2284	22.2126	19.9618	25.5985	23.2841	28.1423	27.2951	21.6599	26.3463	24.5948	21.0609	21.8331	21.1499	18.6147	20.2468	25.5171	25.3904	18.3794	20.0542	114.82	119.927	-0.0582436	0.717747	109.53	124.83	-0.185819	0.20846	126.576	108.237	0.22251	0.190342	dgt	dGTPase&&sp|C4ZRQ3|DGTP_ECOBW Deoxyguanosinetriphosphate triphosphohydrolase OS=Escherichia coli (strain K12 / MC4100 / BW2952) OX=595496 GN=dgt PE=3 SV=1 && PF01966:HD domain
ECDH10B_RS14810	169.656	159.662	171.528	178.793	112.778	147.584	123.328	138.747	211.604	174.711	139.607	109.028	169.077	172.762	147.496	192.955	177.222	155.414	156.987	183.217	177.583	167.307	0.0862525	0.615006	187.734	174.268	0.106405	0.537171	130.442	166.743	-0.355136	0.0238915	ftsB	cell division protein FtsB&&sp|A7ZQJ2|FTSB_ECO24 Cell division protein FtsB OS=Escherichia coli O139:H28 (strain E24377A / ETEC) OX=331111 GN=ftsB PE=3 SV=1 && PF04977:Septum formation initiator
ECDH10B_RS16615	19.6912	23.8426	17.0764	26.3191	23.1699	27.7683	19.0836	23.6338	20.13	19.0791	23.2769	22.445	24.0419	21.2623	20.7598	23.5453	21.1354	26.1773	20.184	25.1351	110.769	101.24	0.127956	0.424732	111.627	105.364	0.0821619	0.585206	105.811	91.272	0.208705	0.278113	uxaC	glucuronate isomerase&&sp|A7ZRX6|UXAC_ECO24 Uronate isomerase OS=Escherichia coli O139:H28 (strain E24377A / ETEC) OX=331111 GN=uxaC PE=3 SV=1 && PF02614:Glucuronate isomerase
ECDH10B_RS11695	21.207	8.39841	16.7562	12.9128	8.9242	17.5646	18.9362	23.1906	15.2221	19.75	16.05	18.1166	14.9602	12.2727	23.5476	22.4437	18.4804	24.6072	6.45833	16.9123	13.5181	13.9855	-0.0488959	0.907	15.4886	14.5522	0.0902582	0.812634	13.1989	11.9005	0.162035	0.745735	yeiS	DUF2542 family protein&&sp|P64538|YEIS_ECO57 Uncharacterized protein YeiS OS=Escherichia coli O157:H7 OX=83334 GN=yeiS PE=4 SV=1 && PF10808:Protein of unknown function (DUF2542)
ECDH10B_RS15255	42.7829	37.9754	40.7977	43.916	43.9004	44.6458	44.7881	50.6385	45.0045	41.6467	41.2255	41.5153	56.0382	37.9921	39.0023	45.4614	41.5675	45.498	41.3333	50.9821	104.711	98.6096	0.0838109	0.593704	108.562	102.643	0.0808401	0.61822	101.466	89.5078	0.183179	0.310471	mutH	DNA mismatch repair endonuclease MutH&&sp|C4ZZY4|MUTH_ECOBW DNA mismatch repair protein MutH OS=Escherichia coli (strain K12 / MC4100 / BW2952) OX=595496 GN=mutH PE=3 SV=1 && PF02976:DNA mismatch repair enzyme MutH
ECDH10B_RS10115	24.9772	25.9951	22.7713	30.369	28.26	29.4995	25.8794	25.3379	21.021	24.276	31.8943	25.9316	24.9337	25.3637	18.3148	20.4633	20.1231	31.2987	24.1111	26.543	124.405	125.277	-0.00932254	0.956326	113.088	130.38	-0.203136	0.216983	125.463	113.248	0.146515	0.374835	rsmF	16S rRNA (cytosine(1407)-C(5))-methyltransferase RsmF&&sp|C4ZZJ2|RSMF_ECOBW Ribosomal RNA small subunit methyltransferase F OS=Escherichia coli (strain K12 / MC4100 / BW2952) OX=595496 GN=rsmF PE=3 SV=1 && PF01189:16S rRNA methyltransferase RsmB/F|PF13636:RNA-binding PUA-like domain of methyltransferase RsmF|PF17125:N-terminal domain of 16S rRNA methyltransferase RsmF
ECDH10B_RS18970	52.9424	56.6701	52.6545	58.0007	54.7929	48.8704	63.9263	60.3066	53.208	61.4561	44.131	68.0223	59.7429	43.3463	41.5125	61.2356	49.2811	67.787	54.4149	63.5712	112.186	107.772	0.0530682	0.75486	102.377	112.112	-0.13674	0.440534	102.747	97.6059	0.0742104	0.679826	tag	DNA-3-methyladenine glycosylase I&&sp|P05100|3MG1_ECOLI DNA-3-methyladenine glycosylase 1 OS=Escherichia coli (strain K12) OX=83333 GN=tag PE=1 SV=1 && PF03352:Methyladenine glycosylase
ECDH10B_RS12875	4.53172	4.32639	4.56186	40.2402	4.34185	3.60901	3.54065	3.95759	4.35644	5.44031	4.28715	4.91033	5.30245	4.99925	5.16666	4.84887	5.75906	6.31343	4.48525	6.77623	70.97	57.5408	0.300852	0.131546	64.3586	59.8753	0.105804	0.575647	44.3278	51.4625	-0.213234	0.382796	evgS	acid-sensing system histidine kinase EvgS&&sp|P30855|EVGS_ECOLI Sensor protein EvgS OS=Escherichia coli (strain K12) OX=83333 GN=evgS PE=1 SV=2 && PF00512:His Kinase A (phospho-acceptor) domain|PF00497:Bacterial extracellular solute-binding proteins, family 3|PF00072:Response regulator receiver domain|PF02518:Histidine kinase-, DNA gyrase B-, and HSP90-like ATPase
ECDH10B_RS17505	3.15773	2.43609	4.44913	4.36981	6.4715	5.76113	2.05062	3.13917	5.9608	3.00761	3.25889	2.81297	3.73859	5.23305	5.2366	2.41258	1.7511	1.84078	4.19628	3.14781	10.918	15.0282	-0.468519	0.29044	17.3032	15.6575	0.147831	0.704929	16.4167	12.6825	0.374571	0.433335	yhdX	amino acid ABC transporter permease&&sp|P45767|YHDX_ECOLI Putative amino-acid ABC transporter permease protein YhdX OS=Escherichia coli (strain K12) OX=83333 GN=yhdX PE=3 SV=3 && PF00528:Binding-protein-dependent transport system inner membrane component
ECDH10B_RS03005	21.0051	16.454	14.7307	70.508	8.74207	6.17656	20.1986	17.669	29.8229	14.1071	28.2198	7.30754	15.7822	11.2208	6.40752	28.6675	7.04015	10.3609	22.1429	32.214	12.7191	14.1346	-0.158149	0.752692	11.5159	14.7382	-0.366283	0.465912	8.87012	11.6958	-0.390072	0.47329	cspE	transcription antiterminator/RNA stability regulator CspE&&sp|P0A974|CSPE_ECO57 Cold shock-like protein CspE OS=Escherichia coli O157:H7 OX=83334 GN=cspE PE=3 SV=2 && PF00313:'Cold-shock' DNA-binding domain
ECDH10B_RS12290	5.71234	5.81708	4.86065	17.7774	7.89828	7.27877	9.52121	6.24663	3.80736	3.9899	8.31392	8.32453	9.91922	6.281	6.3428	7.46789	5.6416	5.2328	8.00225	7.2129	19.6501	18.3561	0.0957681	0.793426	23.5689	19.0919	0.303649	0.383604	22.06	15.5736	0.502753	0.19389	arnD	4-deoxy-4-formamido-L-arabinose-phosphoundecaprenol deformylase&&sp|B1X8W9|ARND_ECODH Probable 4-deoxy-4-formamido-L-arabinose-phosphoundecaprenol deformylase ArnD OS=Escherichia coli (strain K12 / DH10B) OX=316385 GN=arnD PE=3 SV=1 && PF01522:Polysaccharide deacetylase
ECDH10B_RS11805	7.58846	4.29312	5.92994	10.2679	5.86529	5.18002	3.54927	3.95154	3.05693	6.6254	6.31115	10.3504	5.00022	9.09673	6.30516	3.37435	6.92769	6.62041	9.57402	5.40331	22.655	20.8062	0.12234	0.732716	19.6742	21.6228	-0.136283	0.72164	13.8997	17.8701	-0.35338	0.409473	psuG	pseudouridine-5'-phosphate glycosidase&&sp|P33025|PSUG_ECOLI Pseudouridine-5'-phosphate glycosidase OS=Escherichia coli (strain K12) OX=83333 GN=psuG PE=1 SV=1 && PF04227:Indigoidine synthase A like protein
ECDH10B_RS08310	18.508	20.9415	18.5139	18.2605	18.312	16.7048	15.1489	16.8659	17.3967	18.6278	18.856	18.601	18.2033	18.0744	18.9604	20.1633	21.5045	16.4833	17.8485	22.2935	87.2273	81.8077	0.092443	0.591859	87.7451	85.1406	0.042939	0.789895	70.6707	81.5842	-0.208841	0.293088	digH	glycoside hydrolase family 10 protein&&sp|P64427|DIGH_ECO57 Glycosyl hydrolase DigH OS=Escherichia coli O157:H7 OX=83334 GN=digH PE=3 SV=1 && PF02638:Glycosyl hydrolase-like 10
ECDH10B_RS04625	13.0219	9.78762	9.15825	4.5308	9.39389	13.1557	8.96976	9.83228	10.3007	10.0699	11.6964	13.7417	9.99366	15.8254	11.5082	10.7702	11.996	5.45313	9.85746	6.67593	26.2094	35.2226	-0.421894	0.146411	38.6762	36.6463	0.0733984	0.768955	30.1883	31.117	-0.0415354	0.894034	gsiD	glutathione ABC transporter permease GsiD&&sp|P75799|GSID_ECOLI Glutathione transport system permease protein GsiD OS=Escherichia coli (strain K12) OX=83333 GN=gsiD PE=1 SV=1 && PF12911:N-terminal TM domain of oligopeptide transport permease C|PF00528:Binding-protein-dependent transport system inner membrane component
ECDH10B_RS11955	8.70033	12.3054	17.6265	5.23215	11.0417	13.5497	9.78278	14.9759	15.3646	15.1923	15.4767	9.71563	13.6389	12.028	10.734	15.9479	13.7594	12.3977	9.12631	12.8489	42.8961	49.5729	-0.204005	0.39311	48.6186	51.6277	-0.086144	0.706806	41.5378	43.4054	-0.0690499	0.809796	ccmH	cytochrome c-type biogenesis thiol:disulfide oxidoreductase CcmH&&sp|P0ABM9|CCMH_ECOLI Cytochrome c-type biogenesis protein CcmH OS=Escherichia coli (strain K12) OX=83333 GN=ccmH PE=1 SV=1 && PF03918:Cytochrome C biogenesis protein
ECDH10B_RS04330	5.54113	5.8087	4.45743	4.63091	4.99667	7.16445	2.91046	5.9406	2.7574	3.98415	5.9774	6.14227	3.44904	4.24417	5.17033	3.04373	3.69253	4.47879	2.97791	3.8991	13.2614	16.5461	-0.319539	0.421323	14.5868	17.2085	-0.231598	0.546952	17.4862	17.5448	-0.00956859	0.981537	bioB	biotin synthase BioB&&sp|A7ZJI4|BIOB_ECO24 Biotin synthase OS=Escherichia coli O139:H28 (strain E24377A / ETEC) OX=331111 GN=bioB PE=3 SV=1 && PF04055:Radical SAM superfamily|PF06968:Biotin and Thiamin Synthesis associated domain
ECDH10B_RS17830	11.0166	11.2187	7.36537	6.70794	8.60961	6.31693	7.86957	8.70067	5.08346	9.6185	11.5445	8.85763	8.96715	3.82527	5.82502	5.48661	7.04015	6.72788	7.38095	5.85709	10.5566	13.6726	-0.362772	0.398759	9.8098	14.2257	-0.522205	0.236318	11.6144	14.5783	-0.325251	0.478408	gspM	type II secretion system protein GspM&&sp|P36678|GSPM_ECOLI Putative type II secretion system protein M OS=Escherichia coli (strain K12) OX=83333 GN=gspM PE=2 SV=2 && PF04612:Type II secretion system (T2SS), protein M
ECDH10B_RS09940	38.6135	30.9619	33.8173	128.665	32.3519	29.0564	27.6916	35.7418	32.0343	38.4912	35.3127	37.8146	40.8343	40.9091	32.072	40.8841	32.5891	29.8016	33.0556	31.5212	119.864	135.156	-0.172159	0.226257	152.243	140.639	0.112447	0.414133	111.247	123.165	-0.142741	0.406137	rnd	ribonuclease D&&sp|P09155|RND_ECOLI Ribonuclease D OS=Escherichia coli (strain K12) OX=83333 GN=rnd PE=1 SV=1 && PF01612:3'-5' exonuclease|PF00570:HRDC domain
ECDH10B_RS07575	5.02686	3.91037	5.34671	5.10135	1.88872	4.40366	3.36643	4.19913	3.22161	3.65741	7.31625	2.52606	4.43265	2.18182	5.64811	3.1294	4.38054	3.83739	2.2963	4.17589	10.0722	11.4503	-0.171744	0.718339	10.9743	11.9269	-0.0950526	0.840021	9.00308	12.3551	-0.458033	0.376857	recT	recombination protein RecT&&sp|P33228|RECT_ECOLI Protein RecT OS=Escherichia coli (strain K12) OX=83333 GN=recT PE=1 SV=1 && PF03837:RecT family
ECDH10B_RS20440	16.2116	11.5178	13.0613	6.12162	10.5391	12.2502	13.8024	13.0555	14.2073	17.4458	11.5231	6.82037	11.0475	10.8	13.7548	10.2097	11.8275	10.7063	7.92222	12.4024	32.6407	37.981	-0.213927	0.461521	36.3267	39.559	-0.112935	0.68325	35.7606	39.1979	-0.126847	0.651901	bioP	biotin transporter&&sp|P0ADP6|BIOP_ECO57 Biotin transporter OS=Escherichia coli O157:H7 OX=83334 GN=bioP PE=3 SV=1 && PF00892:EamA-like transporter family
ECDH10B_RS02000	27.1266	31.6038	27.665	84.2189	30.6802	31.636	28.122	31.8426	30.4089	33.3181	28.5066	28.0717	35.3656	24.1464	32.272	28.7657	36.0593	34.3259	31.7141	34.1455	170.161	149.771	0.18561	0.157332	156.778	155.893	0.0118514	0.932936	144.252	135.964	0.0826234	0.592005	ampG	muropeptide MFS transporter AmpG&&sp|P0AE17|AMPG_ECO57 Anhydromuropeptide permease OS=Escherichia coli O157:H7 OX=83334 GN=ampG PE=3 SV=1 && PF07690:Major Facilitator Superfamily
ECDH10B_RS11615	31.4789	18.9479	30.701	7.05769	23.7648	17.1404	19.9371	18.6793	36.595	28.123	24.6124	24.8315	25.6227	34.6337	31.6436	26.6607	29.9833	26.4891	21.7368	31.38	85.956	89.3375	-0.0582643	0.755939	96.8768	93.0249	0.0576069	0.747005	58.8371	80.3629	-0.44196	0.0554312	yehX	glycine betaine ABC transporter ATP binding protein YehX&&sp|P33360|YEHX_ECOLI Glycine betaine uptake system ATP-binding protein YehX OS=Escherichia coli (strain K12) OX=83333 GN=yehX PE=1 SV=1 && PF00005:ABC transporter
ECDH10B_RS15870	23.3205	36.6116	39.3326	61.5318	49.4182	27.8582	40.6054	29.752	27.7989	30.5412	41.7479	21.9729	19.9311	34.4143	35.1423	28.3098	26.4187	18.1584	40.4811	25.5719	27.2048	29.9996	-0.132018	0.668362	30.2164	31.2402	-0.0396857	0.890974	34.2662	30.7961	0.150665	0.633159	yggU	DUF167 family protein YggU&&sp|C5A0M2|YGGU_ECOBW UPF0235 protein YggU OS=Escherichia coli (strain K12 / MC4100 / BW2952) OX=595496 GN=yggU PE=3 SV=1 && PF02594:Uncharacterised ACR, YggU family COG1872
ECDH10B_RS21520	7.61645	7.10976	6.94378	8.11579	0.686807	4.7312	8.84112	3.81739	6.15035	9.97474	8.31392	7.46337	5.57956	7.93389	5.73872	7.46789	10.2876	10.1167	9.04602	4.17589	25.3742	23.9594	0.0953703	0.767388	21.0004	24.9323	-0.248288	0.425436	12.9898	20.5996	-0.667749	0.18083	malG	maltose ABC transporter permease MalG&&sp|P68185|MALG_ECO57 Maltose/maltodextrin transport system permease protein MalG OS=Escherichia coli O157:H7 OX=83334 GN=malG PE=3 SV=1 && PF00528:Binding-protein-dependent transport system inner membrane component
ECDH10B_RS19735	4.14185	2.97408	2.90465	4.84988	3.73487	5.48061	3.69833	3.1937	3.92039	3.61619	5.28625	2.40154	3.11198	5.25481	3.28498	3.57016	1.94348	5.54529	3.49296	3.49363	13.0546	13.7031	-0.0651914	0.879225	14.2976	14.2739	0.00875764	0.982517	13.7422	11.3921	0.273547	0.56297	cbrA	colicin M resistance lipid reductase CbrA&&sp|P31456|CBRA_ECOLI Protein CbrA OS=Escherichia coli (strain K12) OX=83333 GN=cbrA PE=2 SV=2 && -
ECDH10B_RS17345	9.48283	9.6567	8.9597	8.74851	7.46274	7.57946	9.85296	8.48437	6.76244	9.93521	8.43154	10.007	8.56072	9.42906	9.70895	6.76208	8.71434	8.37088	8.97866	6.01557	53.4279	58.2564	-0.120365	0.577151	59.7539	60.6021	-0.0156879	0.938736	52.5594	58.9832	-0.166062	0.473802	aaeB	p-hydroxybenzoic acid efflux pump subunit AaeB&&sp|C4ZSX8|AAEB_ECOBW p-hydroxybenzoic acid efflux pump subunit AaeB OS=Escherichia coli (strain K12 / MC4100 / BW2952) OX=595496 GN=aaeB PE=3 SV=1 && PF04632:Fusaric acid resistance protein family
ECDH10B_RS19540	4.41622	3.53946	3.13148	2.48981	3.53981	3.04808	3.06703	2.23578	2.4529	2.99891	5.14201	5.91789	3.59464	2.12976	3.50259	3.43657	2.99321	2.24749	1.7932	2.9349	11.665	19.2408	-0.724827	0.0758194	15.4331	20.0076	-0.374957	0.319369	13.1411	16.3621	-0.311441	0.473323	yicJ	glycoside-pentoside-hexuronide family transporter&&sp|P31435|YICJ_ECOLI Inner membrane symporter YicJ OS=Escherichia coli (strain K12) OX=83333 GN=yicJ PE=1 SV=2 && PF13347:MFS/sugar transport protein
ECDH10B_RS15945	8.797	8.53171	10.3115	6.8018	6.79939	6.80565	8.60309	8.01651	8.3762	8.04629	9.87694	7.26243	9.88823	9.81819	4.65138	8.60585	3.2854	6.13982	6.50617	11.2749	18.6226	22.9492	-0.310564	0.382222	23.5545	23.8932	-0.0220669	0.944421	19.5822	23.8936	-0.285918	0.423691	pppA	prepilin peptidase PppA&&sp|Q46836|PPPA_ECOLI Prepilin peptidase PppA OS=Escherichia coli (strain K12) OX=83333 GN=pppA PE=1 SV=2 && PF01478:Type IV leader peptidase family|PF06750:Bacterial Peptidase A24 N-terminal domain
ECDH10B_RS05400	22.7142	25.3487	23.403	16.4198	20.4823	21.4098	22.3657	20.4154	20.1007	24.3139	23.9112	23.2193	20.0081	20.3927	23.0741	20.4842	19.6582	20.8074	23.1683	21.2471	156.595	168.359	-0.103257	0.432651	161.387	175.204	-0.115757	0.357397	147.708	166.219	-0.172205	0.241119	etk	tyrosine-protein kinase&&sp|P38134|ETK_ECOLI Tyrosine-protein kinase etk OS=Escherichia coli (strain K12) OX=83333 GN=etk PE=1 SV=2 && PF13807:G-rich domain on putative tyrosine kinase|PF02706:Chain length determinant protein|PF13614:AAA domain
ECDH10B_RS08085	48.7518	24.8229	39.1126	96.9696	15.8262	37.2723	29.6014	24.8788	49.4907	34.0517	42.573	38.2176	39.6822	25.3919	68.0523	72.8395	45.8824	46.4456	53.4483	27.2153	25.4746	24.1452	0.0811162	0.792326	31.5908	25.1406	0.326084	0.312822	15.0323	20.9573	-0.475801	0.260079	ortT	orphan toxin OrtT&&sp|P64454|ORTT_ECOL6 Orphan toxin OrtT OS=Escherichia coli O6:H1 (strain CFT073 / ATCC 700928 / UPEC) OX=199310 GN=ortT PE=3 SV=2 && PF10753:Toxin GhoT_OrtT
ECDH10B_RS07990	38.9543	31.0273	28.9719	27.7415	36.6674	29.7165	30.2063	42.3488	36.0023	33.4139	37.2996	31.4232	35.8795	35.298	31.1665	31.9085	30.9682	37.8753	31.5307	43.9414	121.235	115.773	0.0645515	0.683426	117.518	120.526	-0.0346337	0.811138	110.093	104.862	0.0751832	0.68749	tehA	dicarboxylate transporter/tellurite-resistance protein TehA&&sp|P25396|TEHA_ECOLI Tellurite resistance protein TehA OS=Escherichia coli (strain K12) OX=83333 GN=tehA PE=1 SV=1 && PF03595:Voltage-dependent anion channel
ECDH10B_RS07450	13.5725	18.2365	17.8733	25.6343	12.2389	9.00748	11.7825	14.4297	13.3375	14.4833	16.1323	17.9035	15.9575	12.4364	14.6519	11.2658	5.58519	12.0878	10.6778	13.9057	32.1649	46.9345	-0.553787	0.036823	43.0633	48.8325	-0.177126	0.427813	34.0894	47.673	-0.485398	0.0763828	pgrR	DNA-binding transcriptional regulator PgrR&&sp|P77333|PGRR_ECOLI HTH-type transcriptional regulator PgrR OS=Escherichia coli (strain K12) OX=83333 GN=pgrR PE=1 SV=1 && PF03466:LysR substrate binding domain|PF00126:Bacterial regulatory helix-turn-helix protein, lysR family
ECDH10B_RS21050	6.03955	6.98897	3.00335	3.34312	4.45591	4.19766	6.37333	7.50506	10.9785	3.83495	0.958926	9.10487	3.12835	3.81289	5.66101	3.58894	5.74148	7.04142	3.00971	2.1893	9.42339	12.9634	-0.469344	0.402154	8.81434	13.4897	-0.626149	0.247678	11.1314	10.5518	0.0761949	0.882905	yijF	DUF1287 domain-containing protein&&sp|P32668|YIJF_ECOLI Uncharacterized protein YijF OS=Escherichia coli (strain K12) OX=83333 GN=yijF PE=3 SV=1 && PF06940:Domain of unknown function (DUF1287)
ECDH10B_RS20020	34.5856	40.8518	34.9398	22.7664	32.8731	35.2855	31.5081	34.7114	37.7408	35.093	34.2836	34.1723	34.6187	28.1969	35.5856	36.8788	28.917	33.8229	30.7438	35.1758	158.053	173.087	-0.133211	0.307364	173.14	180.171	-0.0578536	0.648971	155.991	170.868	-0.13439	0.358402	viaA	ATPase RavA stimulator ViaA&&sp|P0ADN1|VIAA_ECO57 Protein ViaA OS=Escherichia coli O157:H7 OX=83334 GN=viaA PE=3 SV=1 && PF05762:VWA domain containing CoxE-like protein
ECDH10B_RS15700	5.50609	3.30972	2.30074	5.12205	4.13756	4.16573	3.48251	2.09066	1.23506	5.80882	3.00515	2.93982	2.42762	3.38558	5.27678	1.9281	2.99885	4.62354	3.14402	2.9731	17.2075	16.1592	0.101582	0.805654	16.9478	16.8055	0.0302064	0.944558	16.4154	17.5512	-0.0879186	0.838816	scpC	propionyl-CoA:succinate CoA transferase&&sp|P52043|SCPC_ECOLI Propionyl-CoA:succinate CoA transferase OS=Escherichia coli (strain K12) OX=83333 GN=scpC PE=1 SV=1 && PF13336:Acetyl-CoA hydrolase/transferase C-terminal domain|PF02550:Acetyl-CoA hydrolase/transferase N-terminal domain
ECDH10B_RS07630	14.9807	5.72077	8.87746	9.88176	5.40349	5.72661	9.36357	8.87353	7.48865	13.7334	11.1197	11.8566	4.8775	13.0042	5.34667	11.1912	12.4019	4.11693	8.21192	5.22677	11.478	16.8656	-0.541318	0.198131	13.7685	17.5446	-0.361417	0.369685	10.6477	14.3284	-0.412126	0.408296	ECDH10B_RS07630	DUF1627 domain-containing protein&&sp|P76066|YDAW_ECOLI Protein YdaW OS=Escherichia coli (strain K12) OX=83333 GN=ydaW PE=1 SV=2 && PF07789:Protein of unknown function (DUF1627)
ECDH10B_RS14660	7.95264	7.49858	9.26425	2.69017	11.5536	9.71119	3.15603	6.03922	6.45581	10.0293	6.55891	6.66052	6.83279	7.28694	4.90576	8.25135	9.2402	4.45197	4.4401	8.36809	17.2133	19.226	-0.155736	0.671232	18.4817	20.0079	-0.117725	0.729217	18.6353	20.2593	-0.12064	0.773109	hycG	formate hydrogenlyase subunit HycG&&sp|P16433|HYCG_ECOLI Formate hydrogenlyase subunit 7 OS=Escherichia coli (strain K12) OX=83333 GN=hycG PE=1 SV=2 && PF01058:NADH ubiquinone oxidoreductase, 20 Kd subunit
ECDH10B_RS09390	6.3128	2.23213	3.83684	4.00397	2.84626	4.52469	4.22761	3.59545	4.65261	2.98546	2.29696	4.36187	1.4987	5.47992	3.12925	3.92995	2.75057	3.37333	3.36434	3.6709	14.3591	15.5529	-0.129265	0.738985	15.9814	16.1852	-0.0366584	0.928534	15.7126	17.0838	-0.107419	0.80724	ydiS	FAD-dependent oxidoreductase&&sp|P77337|YDIS_ECOLI Probable electron transfer flavoprotein-quinone oxidoreductase YdiS OS=Escherichia coli (strain K12) OX=83333 GN=ydiS PE=3 SV=1 && PF01494:FAD binding domain
ECDH10B_RS11575	5.76543	5.46823	6.8022	5.33462	7.7984	6.6442	4.69382	6.49013	5.47723	5.32983	6.21936	5.24054	5.24496	6.18237	5.24513	5.70048	6.94516	6.67947	4.33783	8.28291	44.4403	37.6004	0.240055	0.331409	39.4732	39.1406	0.0123243	0.957928	40.9082	38.5193	0.0880619	0.749806	yehQ	SWIM zinc finger family protein&&sp|P33353|YEHQ_ECOLI Protein YehQ OS=Escherichia coli (strain K12) OX=83333 GN=yehQ PE=4 SV=2 && -
ECDH10B_RS05975	20.1467	20.0962	19.3341	17.2171	27.7288	25.6713	24.3014	25.4453	18.2122	23.7617	22.5318	19.9816	18.9879	16.2614	23.2673	20.7934	20.6364	26.8737	20.9896	16.2077	68.8553	68.3975	0.0151821	0.939189	67.0964	71.1842	-0.080159	0.670612	79.1098	61.0104	0.375265	0.0669039	rluC	23S rRNA pseudouridine(955/2504/2580) synthase RluC&&sp|P0AA39|RLUC_ECOLI Ribosomal large subunit pseudouridine synthase C OS=Escherichia coli (strain K12) OX=83333 GN=rluC PE=1 SV=1 && PF00849:RNA pseudouridylate synthase|PF01479:S4 domain
ECDH10B_RS11855	9.50456	7.25913	10.3982	20.7376	7.71359	8.17485	12.3059	8.22823	10.2334	7.8834	14.9399	7.16426	7.34955	7.42552	7.91517	11.0943	7.04015	11.3187	8.2493	5.68482	19.5279	24.2765	-0.305254	0.378136	21.277	25.2867	-0.248178	0.449596	20.8292	20.7117	0.0130359	0.972239	lpxT	Kdo(2)-lipid A phosphotransferase&&sp|P76445|LPXT_ECOLI Lipid A 1-diphosphate synthase OS=Escherichia coli (strain K12) OX=83333 GN=lpxT PE=1 SV=2 && PF01569:PAP2 superfamily
ECDH10B_RS21455	25.5714	36.3062	23.313	31.9389	33.7013	23.0278	28.5415	32.2652	24.2041	33.4891	27.9131	21.1283	30.0205	34.5771	21.8413	21.1235	26.1404	29.7314	37.2899	26.9617	70.1061	62.1206	0.180786	0.378326	65.4278	64.6672	0.0229346	0.914916	64.6994	62.6109	0.0441056	0.848743	pepE	dipeptidase PepE&&sp|A7ZUN5|PEPE_ECO24 Peptidase E OS=Escherichia coli O139:H28 (strain E24377A / ETEC) OX=331111 GN=pepE PE=3 SV=1 && PF03575:Peptidase family S51
ECDH10B_RS03925	0.889948	0.617909	0.958868	1.39576	0.364774	1.54635	0.361205	1.17962	1.2444	0.706366	1.05976	0.7318	1.05365	1.05345	1.09084	0.982135	1.19854	0.963464	0.665236	0.564551	12.049	13.2668	-0.131579	0.758503	15.4513	13.8198	0.162886	0.670255	11.6194	11.0517	0.0684165	0.90266	rhsC	rhs element protein RhsC&&sp|P16918|RHSC_ECOLI Protein RhsC OS=Escherichia coli (strain K12) OX=83333 GN=rhsC PE=1 SV=4 && PF05593:RHS Repeat|PF03527:RHS protein
ECDH10B_RS03760	515.755	399.284	482.579	1129.44	354.928	384.799	533.242	507.102	629.761	446.35	517.552	368.3	556.059	640.146	513.114	561.884	579.545	501.47	628.267	586.295	145.607	124.322	0.228789	0.169588	150.192	129.493	0.213918	0.193293	106.839	111.913	-0.0632415	0.742329	ECDH10B_RS03760	tRNA-Gln&&-- && -
ECDH10B_RS01395	20.4139	24.3466	27.162	11.1981	20.8957	18.9816	26.603	14.0778	23.3371	20.2317	27.9445	17.8827	21.1071	21.5521	22.3169	25.7603	23.5588	24.7652	24.1951	20.8998	48.6177	46.4363	0.0720892	0.750025	49.2035	48.3562	0.0271573	0.902574	39.6565	47.1819	-0.252591	0.35893	yagU	YagU family protein&&sp|P0AAA2|YAGU_ECO57 Inner membrane protein YagU OS=Escherichia coli O157:H7 OX=83334 GN=yagU PE=3 SV=1 && PF07274:Protein of unknown function (DUF1440)
ECDH10B_RS13465	4.53762	3.85068	5.97547	3.92266	5.91031	6.26374	3.00127	3.52243	4.13592	4.98885	3.81576	4.56043	3.55666	5.10604	3.99875	3.1387	4.10065	4.00274	4.14562	3.18311	26.3666	29.7832	-0.17287	0.535993	28.1182	30.9916	-0.139161	0.611693	30.1521	30.9706	-0.0389168	0.90757	hyfB	hydrogenase 4 subunit B&&sp|P23482|HYFB_ECOLI Hydrogenase-4 component B OS=Escherichia coli (strain K12) OX=83333 GN=hyfB PE=1 SV=2 && PF00361:Proton-conducting membrane transporter
ECDH10B_RS16415	39.0913	38.4812	41.5787	16.1327	38.3053	41.094	32.3456	38.7104	40.0846	35.2678	35.5024	41.0558	42.001	42.7566	51.2601	35.2869	52.6876	38.6745	35.9524	45.7231	190.621	166.826	0.191018	0.178689	196.495	173.62	0.179814	0.174992	156.56	165.525	-0.0808991	0.586678	ygiF	inorganic triphosphatase&&sp|P30871|3PASE_ECOLI Inorganic triphosphatase OS=Escherichia coli (strain K12) OX=83333 GN=ygiF PE=1 SV=1 && PF01928:CYTH domain
ECDH10B_RS12955	4.68664	4.24229	3.13333	2.53658	2.81743	3.58308	4.18479	5.125	3.84458	3.54627	4.63834	2.11959	3.05181	5.15319	5.69951	4.08465	3.26725	3.43457	4.28177	3.11461	12.9507	12.9857	0.00659599	0.987298	17.217	13.5274	0.359708	0.355067	13.6519	13.9708	-0.0311991	0.94494	ypdF	aminopeptidase&&sp|P76524|YPDF_ECOLI Aminopeptidase YpdF OS=Escherichia coli (strain K12) OX=83333 GN=ypdF PE=1 SV=1 && PF01321:Creatinase/Prolidase N-terminal domain|PF00557:Metallopeptidase family M24
ECDH10B_RS11355	7.49195	11.0748	9.91492	11.0366	10.2427	9.4694	8.41607	10.7915	9.29312	10.1282	11.6075	10.0192	10.2292	11.5385	9.96725	9.70415	9.26653	8.85551	11.0399	12.5277	49.4884	48.6197	0.0249452	0.909461	51.2887	50.6041	0.0221403	0.915133	43.6347	42.6189	0.0277802	0.915648	baeS	two-component system sensor histidine kinase BaeS&&sp|P30847|BAES_ECOLI Signal transduction histidine-protein kinase BaeS OS=Escherichia coli (strain K12) OX=83333 GN=baeS PE=1 SV=2 && PF02518:Histidine kinase-, DNA gyrase B-, and HSP90-like ATPase|PF00512:His Kinase A (phospho-acceptor) domain|PF00672:HAMP domain
ECDH10B_RS06040	33.4248	52.7184	44.3241	82.916	43.2319	46.7851	38.2868	50.4579	44.4006	48.9328	36.5594	53.4432	42.0466	49.2375	47.9321	44.4538	46.1918	47.3201	52.7463	46.4458	163.831	155.261	0.0750225	0.594071	162.714	161.531	0.00746752	0.956497	143.569	139.71	0.0333458	0.847014	holB	DNA polymerase III subunit delta'&&sp|P28631|HOLB_ECOLI DNA polymerase III subunit delta' OS=Escherichia coli (strain K12) OX=83333 GN=holB PE=1 SV=2 && PF13177:DNA polymerase III, delta subunit|PF09115:DNA polymerase III, delta subunit, C terminal
ECDH10B_RS09125	60.7935	69.5868	90.2258	27.2603	68.8438	117.548	61.8581	87.609	92.42	54.3125	88.8925	35.1675	35.6743	66.2728	75.1281	50.1682	49.2811	53.0998	69.75	53.5558	45.8071	54.9921	-0.26031	0.341188	48.0603	57.3139	-0.249538	0.391014	64.5502	56.4972	0.18686	0.464086	ydhL	DUF1289 domain-containing protein&&sp|P64474|YDHL_ECOLI Uncharacterized protein YdhL OS=Escherichia coli (strain K12) OX=83333 GN=ydhL PE=4 SV=2 && PF06945:Protein of unknown function (DUF1289)
ECDH10B_RS04345	4.50415	2.97289	5.9314	7.11029	4.51287	2.86964	4.46871	2.2803	6.15813	3.93252	4.37033	6.03573	5.29565	1.73773	4.76311	2.804	3.92504	7.79363	1.82891	6.48556	11.5079	11.7239	-0.040717	0.93002	8.71275	12.2016	-0.479081	0.306315	7.6535	9.71603	-0.335274	0.559047	bioD	dethiobiotin synthase&&sp|P13000|BIOD1_ECOLI ATP-dependent dethiobiotin synthetase BioD 1 OS=Escherichia coli (strain K12) OX=83333 GN=bioD1 PE=1 SV=3 && PF13500:AAA domain
ECDH10B_RS18705	15.9302	21.6297	15.9756	11.3164	18.6744	24.3582	17.7804	13.0651	14.7014	18.7764	13.2156	18.0115	17.5049	6.91422	13.2663	12.6443	11.1056	15.3225	10.1878	10.3221	16.9322	23.224	-0.456485	0.17248	18.8874	24.1619	-0.351484	0.289868	25.2032	24.3007	0.0437255	0.899904	arsC	glutaredoxin-dependent arsenate reductase&&sp|P0AB96|ARSC_ECOLI Arsenate reductase OS=Escherichia coli (strain K12) OX=83333 GN=arsC PE=2 SV=1 && PF03960:ArsC family
ECDH10B_RS14250	2.47674	5.60478	2.258	2.09453	6.70013	5.91732	2.58011	1.1285	5.07933	1.80201	2.52331	6.84526	1.67998	3.58328	1.30957	3.08372	2.51801	1.89068	3.39416	3.29194	7.70688	11.2566	-0.566254	0.275663	7.00918	11.7062	-0.771602	0.152063	10.7098	9.03518	0.229656	0.703404	yfjQ	DUF932 domain-containing protein&&sp|P52132|YFJQ_ECOLI UPF0380 protein YfjQ OS=Escherichia coli (strain K12) OX=83333 GN=yfjQ PE=3 SV=1 && PF06067:Domain of unknown function (DUF932)
ECDH10B_RS20600	1.89693	1.60976	2.81027	11.7909	1.92435	2.03943	1.05863	2.59294	2.55298	1.86321	1.65651	1.07239	0.965019	2.05832	2.25674	1.54994	0.826517	2.17211	2.38295	2.36371	9.37152	8.64074	0.111798	0.826277	8.61378	9.00275	-0.0598824	0.905474	8.69401	9.6557	-0.149852	0.787872	yihF	YdgA family protein&&sp|P32128|YIHF_ECOLI Uncharacterized protein YihF OS=Escherichia coli (strain K12) OX=83333 GN=yihF PE=3 SV=3 && PF06097:Bacterial protein of unknown function (DUF945)
ECDH10B_RS08300	7.9173	10.678	7.99142	8.1781	8.15926	9.86319	7.44822	13.0125	10.8729	8.51718	10.1239	8.31233	10.8174	9.81819	10.9889	8.05332	8.00817	8.15924	7.49167	10.0065	68.3472	76.6545	-0.167798	0.374615	83.897	79.8159	0.0770645	0.66519	73.7983	67.9925	0.113259	0.623983	dosP	oxygen-sensing cyclic-di-GMP phosphodiesterase&&sp|P76129|DOSP_ECOLI Oxygen sensor protein DosP OS=Escherichia coli (strain K12) OX=83333 GN=dosP PE=1 SV=4 && PF13426:PAS domain|PF00990:Diguanylate cyclase, GGDEF domain|PF00563:EAL domain
ECDH10B_RS06455	42.4537	42.4793	30.6168	15.4327	48.2814	39.6632	33.6643	43.3065	37.5223	33.4699	28.4965	45.6124	45.3867	47.0283	48.4961	40.8269	42.2409	30.7636	31.8394	36.6355	128.188	130.971	-0.034663	0.834426	171.535	136.255	0.328031	0.0246377	140.929	131.948	0.0959382	0.577747	dhaK	dihydroxyacetone kinase subunit DhaK&&sp|P76015|DHAK_ECOLI PEP-dependent dihydroxyacetone kinase, dihydroxyacetone-binding subunit DhaK OS=Escherichia coli (strain K12) OX=83333 GN=dhaK PE=1 SV=2 && PF02733:Dak1 domain
ECDH10B_RS10945	26.432	20.344	31.3829	17.4666	14.4117	23.4978	27.4437	25.7674	22.6914	27.3709	23.082	23.167	19.5133	24.0119	27.3016	14.9242	20.3552	12.3881	16.8478	14.0936	29.7353	44.8287	-0.585934	0.0205364	41.693	46.6553	-0.153539	0.512807	40.3208	46.0811	-0.190975	0.502143	ECDH10B_RS10945	GTPase family protein&&sp|P76359|YEEP_ECOLI Putative uncharacterized protein YeeP OS=Escherichia coli (strain K12) OX=83333 GN=yeeP PE=5 SV=1 && -
ECDH10B_RS10040	54.0387	47.2799	52.3214	116.906	50.9954	49.2409	50.4964	41.2278	47.3577	56.324	46.4582	44.8376	42.9626	40.7273	52.1619	44.594	68.2634	49.886	54.3457	55.1217	155.979	133.189	0.231249	0.114223	128.803	138.629	-0.102347	0.473529	124.327	132.818	-0.0933886	0.567624	rlmA	23S rRNA (guanine(745)-N(1))-methyltransferase&&sp|P36999|RLMA_ECOLI 23S rRNA (guanine(745)-N(1))-methyltransferase OS=Escherichia coli (strain K12) OX=83333 GN=rlmA PE=1 SV=1 && PF13847:Methyltransferase domain
ECDH10B_RS15825	23.1659	16.7679	16.1506	28.3494	15.3601	19.5343	12.7762	18.627	16.7679	21.4156	13.0899	16.4346	19.9654	11.8291	14.0502	11.4525	14.8437	9.3623	14.3173	17.6595	23.6492	28.4177	-0.267204	0.376909	25.1356	29.573	-0.227586	0.43949	26.3975	29.8137	-0.171832	0.597177	yggI	SprT family zinc-dependent metalloprotease&&sp|C5A0L3|SPRT_ECOBW Protein SprT OS=Escherichia coli (strain K12 / MC4100 / BW2952) OX=595496 GN=sprT PE=3 SV=1 && PF10263:SprT-like family|PF17283:SprT-like zinc ribbon domain
ECDH10B_RS11565	4.91111	4.6728	4.61305	4.07772	4.42855	6.25783	5.18253	3.39044	4.80699	5.45723	5.19839	5.04797	5.57222	3.74641	7.20003	3.33528	3.76092	5.86211	5.16667	4.89568	37.9805	39.4391	-0.0547784	0.821962	39.8432	41.0464	-0.0305966	0.905475	35.1949	34.5338	0.0248785	0.933421	yehM	DUF5682 family protein&&sp|P33349|YEHM_ECOLI Uncharacterized protein YehM OS=Escherichia coli (strain K12) OX=83333 GN=yehM PE=4 SV=2 && -
ECDH10B_RS15685	4.42926	3.22177	5.48025	6.74234	3.70876	3.77936	4.09621	3.74798	4.13628	3.17657	4.97301	3.57712	4.63533	4.11952	3.38747	4.57921	3.72193	3.33289	2.74592	3.94227	24.9422	28.7372	-0.20363	0.486936	31.6293	29.9214	0.0795892	0.769442	26.3025	30.0917	-0.189593	0.557238	scpA	methylmalonyl-CoA mutase&&sp|P27253|SCPA_ECOLI Methylmalonyl-CoA mutase OS=Escherichia coli (strain K12) OX=83333 GN=scpA PE=1 SV=2 && PF01642:Methylmalonyl-CoA mutase|PF02310:B12 binding domain
ECDH10B_RS17185	63.8157	48.4312	58.1796	33.1705	64.563	44.1284	53.276	56.7355	49.8759	65.6823	50.2909	73.1313	67.1467	63.9534	65.0157	64.4362	60.5841	66.5382	75.841	62.0637	146.623	131.642	0.153891	0.322509	150.202	136.928	0.131315	0.365311	114.111	119.003	-0.0545395	0.759971	elbB	isoprenoid biosynthesis glyoxalase ElbB&&sp|P0ABU5|ELBB_ECOLI Glyoxalase ElbB OS=Escherichia coli (strain K12) OX=83333 GN=elbB PE=1 SV=1 && -
ECDH10B_RS09870	8.32493	7.79548	9.6834	9.61359	7.50694	12.0709	7.17716	7.84793	8.16851	9.02284	8.02188	6.27509	13.3187	9.71851	8.87945	8.84612	9.25583	6.04827	9.70389	6.86796	31.8611	31.4079	0.0284604	0.917226	42.4615	32.7004	0.384325	0.12696	32.7634	32.554	0.00569526	0.98523	nimT	2-nitroimidazole transporter&&sp|P76242|NIMT_ECOLI 2-nitroimidazole transporter OS=Escherichia coli (strain K12) OX=83333 GN=nimT PE=1 SV=1 && PF07690:Major Facilitator Superfamily
ECDH10B_RS19595	14.21	14.6661	15.9312	7.98981	19.567	14.3141	18.5182	15.0492	15.0634	16.7657	16.9367	14.4745	13.911	16.1692	12.0318	14.3453	14.5584	14.2485	12.807	13.974	83.1163	94.2739	-0.178692	0.281369	87.9717	98.1311	-0.157573	0.335504	95.1803	84.471	0.173609	0.36533	adeD	adenine deaminase&&sp|C4ZXQ7|ADEC_ECOBW Adenine deaminase OS=Escherichia coli (strain K12 / MC4100 / BW2952) OX=595496 GN=ade PE=3 SV=1 && PF13382:Adenine deaminase C-terminal domain|PF01979:Amidohydrolase family
ECDH10B_RS23255	21.6373	31.7157	30.0379	15.9694	27.9366	32.4269	27.6633	30.0246	27.2296	25.7609	22.7599	28.1711	30.4207	29.8814	30.4218	28.0115	36.4251	45.9485	29.2029	31.8638	83.8144	60.4653	0.469114	0.01631	72.2093	62.9243	0.196455	0.278567	65.1488	61.3335	0.0797041	0.720586	creB	two-component system response regulator CreB&&sp|P08368|CREB_ECOLI Transcriptional regulatory protein CreB OS=Escherichia coli (strain K12) OX=83333 GN=creB PE=1 SV=1 && PF00486:Transcriptional regulatory protein, C terminal|PF00072:Response regulator receiver domain
ECDH10B_RS21830	2.43473	4.69578	1.81612	4.94162	1.59672	0.846103	2.96456	1.41191	2.72356	3.47847	3.47916	4.00413	3.42308	5.57197	4.56426	4.13375	3.08609	3.8524	3.84214	2.86837	17.7068	17.6804	0.0033368	0.99237	23.9138	18.393	0.376669	0.242106	8.36727	14.5847	-0.806147	0.138062	alsA	D-allose ABC transporter ATP-binding protein AlsA&&sp|P32721|ALSA_ECOLI D-allose import ATP-binding protein AlsA OS=Escherichia coli (strain K12) OX=83333 GN=alsA PE=3 SV=2 && PF00005:ABC transporter
ECDH10B_RS00235	3.31161	1.7294	1.39345	3.6192	2.29709	2.92134	3.41192	1.16069	2.74273	1.77928	3.78171	1.72814	1.03674	2.43243	1.61631	4.28178	1.10993	2.80025	1.86186	1.2697	7.94533	11.3007	-0.501909	0.316985	11.0236	11.7727	-0.108021	0.823977	10.4635	9.15371	0.204381	0.715188	yaaU	MFS transporter&&sp|P31679|YAAU_ECOLI Putative metabolite transport protein YaaU OS=Escherichia coli (strain K12) OX=83333 GN=yaaU PE=3 SV=2 && PF00083:Sugar (and other) transporter
ECDH10B_RS01745	7.66809	3.66032	5.68007	8.51126	5.83422	5.26708	5.77713	5.89592	6.26577	8.15942	6.06846	4.51561	6.63164	7.48845	6.65187	9.62191	5.22045	8.34144	5.47316	6.44962	30.5515	29.8757	0.036328	0.899199	37.965	31.1055	0.288042	0.279018	25.7681	25.7442	0.0146148	0.966021	phoA	alkaline phosphatase&&sp|P00634|PPB_ECOLI Alkaline phosphatase OS=Escherichia coli (strain K12) OX=83333 GN=phoA PE=1 SV=1 && PF00245:Alkaline phosphatase
ECDH10B_RS22945	18.634	17.6518	13.8277	11.4341	12.1139	16.9796	15.8648	14.2165	13.6641	16.6475	18.9213	12.4126	13.7565	12.4138	15.4664	16.1866	15.4829	16.2758	13.0651	14.2556	39.1538	40.7382	-0.0496915	0.838558	39.9117	42.4123	-0.081449	0.732723	37.1154	41.8477	-0.174337	0.526983	sgcR	DeoR/GlpR family DNA-binding transcription regulator&&sp|P39361|SGCR_ECOLI Putative sgc region transcriptional regulator OS=Escherichia coli (strain K12) OX=83333 GN=sgcR PE=4 SV=1 && PF08220:DeoR-like helix-turn-helix domain|PF00455:DeoR C terminal sensor domain
ECDH10B_RS04750	5.69078	3.92378	5.51245	2.88756	6.73524	3.05914	6.03416	4.86177	5.19713	2.79481	4.96953	4.55764	1.73703	6.48371	3.6672	7.63899	6.19888	4.56142	2.27463	2.4819	12.5442	14.1159	-0.165068	0.701622	16.454	14.6965	0.145028	0.734003	15.7356	15.4142	0.0416599	0.923336	potH	putrescine ABC transporter permease PotH&&sp|P31135|POTH_ECOLI Putrescine transport system permease protein PotH OS=Escherichia coli (strain K12) OX=83333 GN=potH PE=1 SV=1 && PF00528:Binding-protein-dependent transport system inner membrane component
ECDH10B_RS17380	70.833	95.497	81.763	57.3902	83.447	56.2285	60.6977	66.1102	84.787	94.2613	76.8207	91.2828	104.617	63.4711	83.8155	100.283	82.6329	81.1084	69.4108	90.5408	162.682	173.842	-0.0976897	0.465553	184.407	180.903	0.0266882	0.856941	126.234	157.074	-0.316825	0.061915	yhdE	nucleoside triphosphate pyrophosphatase YhdE&&sp|P25536|NTPPA_ECOLI dTTP/UTP pyrophosphatase OS=Escherichia coli (strain K12) OX=83333 GN=yhdE PE=1 SV=1 && PF02545:Maf-like protein
ECDH10B_RS01315	20.3008	32.6092	22.4738	17.6585	23.5363	17.3221	22.6587	19.821	35.128	17.0913	32.29	25.6857	20.065	23.9161	28.7517	23.6962	24.0087	19.2607	17.8846	22.4052	33.0862	43.5829	-0.399388	0.134838	39.7725	45.3886	-0.191291	0.451295	31.1464	37.5735	-0.276199	0.352548	xynR	DNA-binding transcriptional repressor XynR&&sp|P77300|XYNR_ECOLI HTH-type transcriptional regulator XynR OS=Escherichia coli (strain K12) OX=83333 GN=xynR PE=1 SV=1 && PF09339:IclR helix-turn-helix domain|PF01614:Bacterial transcriptional regulator
ECDH10B_RS08455	13.35	13.5319	9.80439	12.4189	7.35671	7.44224	16.8873	13.5173	11.4077	9.06557	8.74352	15.0943	11.772	9.97914	8.23524	11.7737	4.52416	10.5308	13.8907	9.24172	29.5444	34.1671	-0.218966	0.480914	33.6971	35.5406	-0.0895649	0.736225	33.1305	35.7897	-0.109575	0.739197	yneE	bestrophin family protein&&sp|P76146|YNEE_ECOLI UPF0187 protein YneE OS=Escherichia coli (strain K12) OX=83333 GN=yneE PE=3 SV=2 && PF01062:Bestrophin, RFP-TM, chloride channel
ECDH10B_RS09010	53.0898	65.2937	71.5493	246.739	64.5248	52.2066	57.7102	59.598	60.3559	54.4132	64.5025	59.7363	64.5066	51.4286	65.2957	71.8485	60.3442	48.633	65.3742	64.428	89.0399	88.9406	0.00123657	0.994168	98.386	92.5774	0.0869704	0.592711	82.4161	89.3377	-0.118032	0.541419	ydgK	DUF2569 domain-containing protein&&sp|P76180|YDGK_ECOLI Inner membrane protein YdgK OS=Escherichia coli (strain K12) OX=83333 GN=ydgK PE=1 SV=2 && PF10754:Protein of unknown function (DUF2569)
ECDH10B_RS15520	10.6655	9.2614	11.3065	5.53765	10.7359	7.3482	11.5167	9.26721	8.77466	11.0444	9.31378	9.3481	10.0946	9.25838	11.0164	9.03306	9.72653	9.54297	9.74415	13.3519	49.0121	44.3842	0.141425	0.529046	47.4974	46.1906	0.0458423	0.831838	42.4688	45.6092	-0.09774	0.710172	ghxQ	guanine/hypoxanthine transporter GhxQ&&sp|Q46817|GHXQ_ECOLI Guanine/hypoxanthine permease GhxQ OS=Escherichia coli (strain K12) OX=83333 GN=ghxQ PE=1 SV=2 && PF00860:Permease family
ECDH10B_RS10070	63.6211	56.3893	81.2032	527.99	49.7205	58.0982	54.2837	52.8231	79.3725	82.7031	71.6078	55.4155	63.2932	73.6364	61.6724	104.297	52.9771	59.5754	78.7917	76.1056	54.2679	58.5605	-0.109375	0.614947	64.1463	60.9764	0.0687579	0.751894	41.2714	51.5617	-0.32079	0.210063	yobH	YobH family protein&&sp|Q0TH06|YOBH_ECOL5 Uncharacterized protein YobH OS=Escherichia coli O6:K15:H31 (strain 536 / UPEC) OX=362663 GN=yobH PE=3 SV=1 && PF13996:YobH-like protein
ECDH10B_RS18305	9.17062	24.644	11.1476	15.5109	22.0521	16.0674	13.6477	2.78566	25.86	8.00675	8.00833	8.06463	16.1732	14.5946	8.48563	5.70904	17.315	19.6018	5.58559	16.76	11.1459	9.38387	0.237654	0.651642	8.79437	9.78281	-0.155748	0.77411	9.66919	10.61	-0.148119	0.802368	yzgL	protein YzgL&&sp|P76692|YZGL_ECOLI Protein YzgL OS=Escherichia coli (strain K12) OX=83333 GN=yzgL PE=4 SV=2 && -
ECDH10B_RS05055	14.8604	13.5449	13.0462	21.5039	13.8966	13.4126	13.7606	9.27876	16.0846	17.059	13.6979	12.4459	17.9198	14.8109	17.2426	16.1895	16.0673	18.1506	19.1079	13.4421	69.6648	61.6755	0.179827	0.365285	71.8955	64.2095	0.167149	0.372416	49.654	54.5302	-0.13386	0.583167	ycaQ	winged helix DNA-binding protein YcaQ&&sp|P75843|YCAQ_ECOLI Uncharacterized protein YcaQ OS=Escherichia coli (strain K12) OX=83333 GN=ycaQ PE=4 SV=1 && PF06224:Winged helix DNA-binding domain
ECDH10B_RS01410	10.3197	13.4865	8.27932	11.5199	6.88624	14.5961	11.9791	9.78031	6.82535	12.7942	9.55252	10.4235	7.2239	5.73325	7.53	10.0221	5.39574	5.29391	6.59976	4.73217	30.6248	54.8284	-0.834915	0.000954856	44.2316	57.0363	-0.368266	0.121317	57.0683	56.1911	0.0149773	0.955551	ecpD	fimbrial adhesin EcpD&&sp|P77694|ECPD_ECOLI Fimbria adhesin EcpD OS=Escherichia coli (strain K12) OX=83333 GN=ecpD PE=3 SV=1 && -
ECDH10B_RS14565	44.2878	53.1947	40.9976	40.104	57.1394	52.7426	43.8041	48.4302	47.6838	52.3494	42.2448	54.4397	48.2498	55.0055	52.9585	46.4462	54.031	44.3149	51.0442	52.9784	85.2413	82.5743	0.0439104	0.798235	88.9555	85.9196	0.0487811	0.767011	80.3877	73.5075	0.125943	0.534654	pncC	nicotinamide-nucleotide amidase&&sp|P0A6G4|PNCC_ECOL6 Nicotinamide-nucleotide amidohydrolase PncC OS=Escherichia coli O6:H1 (strain CFT073 / ATCC 700928 / UPEC) OX=199310 GN=pncC PE=3 SV=1 && PF02464:Competence-damaged protein
ECDH10B_RS05145	15.9053	13.4974	18.5285	1.79344	11.1552	12.2445	13.8076	12.8837	16.6492	12.3437	15.0469	14.3201	12.2271	11.8892	11.5636	13.2022	10.0102	17.4031	11.7057	11.4511	32.8863	37.8348	-0.2048	0.436394	33.0995	39.3883	-0.254947	0.297757	30.7803	39.3035	-0.350464	0.224678	ssuB	aliphatic sulfonates ABC transporter ATP-binding protein&&sp|P0AAI2|SSUB_ECO57 Aliphatic sulfonates import ATP-binding protein SsuB OS=Escherichia coli O157:H7 OX=83334 GN=ssuB PE=3 SV=1 && PF00005:ABC transporter
ECDH10B_RS11880	10.9136	21.0486	14.4723	17.7876	14.9109	11.0618	15.3556	13.2604	15.0059	16.4583	16.1728	19.6933	15.3438	13.2058	17.3115	13.897	15.8506	11.2092	13.2943	14.5057	47.6065	58.2283	-0.291691	0.171274	54.0217	60.5806	-0.163844	0.413187	44.7368	50.7213	-0.188538	0.481277	yejE	ABC transporter permease&&sp|P33915|YEJE_ECOLI Inner membrane ABC transporter permease protein YejE OS=Escherichia coli (strain K12) OX=83333 GN=yejE PE=1 SV=1 && PF00528:Binding-protein-dependent transport system inner membrane component|PF12911:N-terminal TM domain of oligopeptide transport permease C
ECDH10B_RS06370	8.88676	10.9693	5.15576	14.7575	10.1991	13.1252	9.37791	5.88968	13.0475	10.5804	9.87694	5.48066	14.467	11.2208	7.68902	14.3338	9.85621	8.88081	8.11905	9.6642	12.9779	13.8372	-0.0881798	0.82991	17.6765	14.4168	0.293893	0.447531	12.9817	11.1874	0.206716	0.675723	umuD	translesion error-prone DNA polymerase V autoproteolytic subunit&&sp|P0AG12|UMUD_ECO57 Protein UmuD OS=Escherichia coli O157:H7 OX=83334 GN=umuD PE=3 SV=1 && PF00717:Peptidase S24-like
ECDH10B_RS11010	10.758	15.0511	14.5793	17.7039	13.6337	15.0047	10.3849	12.1882	11.8512	13.4544	12.6953	12.054	14.6732	12.8722	12.4527	13.0325	11.1484	7.45775	11.9537	8.40545	38.4525	49.2672	-0.352034	0.132602	54.5521	51.2771	0.09177	0.650385	47.7661	50.2474	-0.0799312	0.750751	dacD	serine-type D-Ala-D-Ala carboxypeptidase DacD&&sp|P33013|DACD_ECOLI D-alanyl-D-alanine carboxypeptidase DacD OS=Escherichia coli (strain K12) OX=83333 GN=dacD PE=1 SV=3 && PF07943:Penicillin-binding protein 5, C-terminal domain|PF00768:D-alanyl-D-alanine carboxypeptidase
ECDH10B_RS16890	18.5791	9.68116	12.1836	6.61558	18.2231	13.0829	10.1866	17.2277	13.2857	13.6599	12.8087	9.33625	11.939	14.7131	17.8376	17.0449	16.7584	10.7491	11.316	6.82343	40.2277	43.1377	-0.0900059	0.734681	56.47	44.9186	0.333554	0.134431	48.7063	44.9866	0.125979	0.656008	yraQ	permease&&sp|P45468|YRAQ_ECOLI UPF0718 protein YraQ OS=Escherichia coli (strain K12) OX=83333 GN=yraQ PE=3 SV=1 && PF03773:Predicted permease
ECDH10B_RS16560	22.7836	22.787	11.1275	23.1212	15.4087	20.2182	22.5236	28.1773	11.2641	19.8921	19.896	16.5603	20.532	20.484	12.9072	17.4762	21.9815	15.6532	17.8417	16.2229	25.2954	23.7659	0.100087	0.745176	26.2561	24.7286	0.0907415	0.765119	28.8061	25.1947	0.193266	0.580167	higA	type II toxin-antitoxin system antitoxin HigA&&sp|P67702|HIGA_ECOL6 Antitoxin HigA OS=Escherichia coli O6:H1 (strain CFT073 / ATCC 700928 / UPEC) OX=199310 GN=higA PE=3 SV=1 && PF01381:Helix-turn-helix
ECDH10B_RS01810	24.0526	24.0562	27.9325	23.2467	20.6564	25.449	26.8462	29.2248	24.6637	22.75	30.756	17.0509	23.5401	16.1565	24.9812	25.9364	18.9639	22.2957	29.038	19.1245	89.626	95.3232	-0.0839834	0.673546	94.6401	99.2769	-0.0644995	0.742422	96.8911	96.154	0.0103777	0.95618	araJ	MFS transporter AraJ&&sp|P23910|ARAJ_ECOLI Putative transporter AraJ OS=Escherichia coli (strain K12) OX=83333 GN=araJ PE=1 SV=1 && PF07690:Major Facilitator Superfamily
ECDH10B_RS18080	11.217	7.13914	11.9307	7.58879	16.0151	16.0795	13.3544	11.9254	10.7831	9.79338	13.8767	11.9779	10.6519	17.0398	14.0859	8.7287	22.8078	14.5567	16.2259	12.1135	20.1849	14.2232	0.512623	0.158459	16.1559	14.8039	0.131322	0.726646	16.6483	11.7476	0.51071	0.25169	yhfY	PRD domain protein&&sp|P45551|YHFY_ECOLI Uncharacterized protein YhfY OS=Escherichia coli (strain K12) OX=83333 GN=yhfY PE=4 SV=2 && -
ECDH10B_RS02475	54.3996	60.1132	65.6512	65.9292	72.3464	63.2082	57.6603	54.5662	65.0119	60.8218	69.7196	56.3448	73.9051	79.8365	78.2205	75.2843	68.2091	66.3244	66.1476	64.3723	194.434	184.339	0.0792333	0.525734	234.816	191.912	0.293192	0.0121005	171.583	166.633	0.0411953	0.784874	folD	bifunctional methylenetetrahydrofolate dehydrogenase/methenyltetrahydrofolate cyclohydrolase FolD&&sp|B7M4N2|FOLD_ECO8A Bifunctional protein FolD OS=Escherichia coli O8 (strain IAI1) OX=585034 GN=folD PE=3 SV=1 && PF02882:Tetrahydrofolate dehydrogenase/cyclohydrolase, NAD(P)-binding domain|PF00763:Tetrahydrofolate dehydrogenase/cyclohydrolase, catalytic domain
ECDH10B_RS08040	47.9255	32.5362	24.468	56.4175	20.7439	60.457	58.1993	31.4449	33.9088	28.4534	28.459	31.7899	28.087	38.2743	34.9698	30.4321	25.0582	35.1218	33.2768	45.864	20.8542	18.309	0.178218	0.596172	20.5584	19.057	0.106414	0.742749	24.3333	19.8219	0.297998	0.470464	hicA	type II toxin-antitoxin system mRNA interferase toxin HicA&&sp|P0CJ67|HICA_ECO57 Probable mRNA interferase HicA OS=Escherichia coli O157:H7 OX=83334 GN=hicA PE=3 SV=1 && PF07927:HicA toxin of bacterial toxin-antitoxin,
ECDH10B_RS03770	70.5065	93.4888	104.454	183.35	47.684	75.8032	59.0218	92.3609	94.8912	50.0162	119.293	53.1458	96.8453	91.8065	62.9102	65.8393	80.6417	80.7346	100.649	122.999	25.0632	20.6742	0.279092	0.414148	21.544	21.5412	0.00691266	0.984278	16.9377	22.0452	-0.386971	0.32189	ECDH10B_RS03770	tRNA-Met&&-- && -
ECDH10B_RS20305	6.03955	5.12524	4.50503	13.6511	3.21816	9.18238	6.12821	7.00472	5.067	5.27305	7.43168	5.58708	8.49123	5.71933	6.9674	6.66517	3.10997	4.27515	6.01942	6.84156	21.1473	24.3665	-0.207947	0.525732	30.3258	25.3631	0.265361	0.348883	25.3411	20.6643	0.291946	0.443947	aslB	anaerobic sulfatase maturase&&sp|P25550|ASLB_ECOLI Anaerobic sulfatase-maturating enzyme homolog AslB OS=Escherichia coli (strain K12) OX=83333 GN=aslB PE=3 SV=4 && PF13186:Iron-sulfur cluster-binding domain|PF04055:Radical SAM superfamily
ECDH10B_RS08770	5.53657	5.03401	6.85031	7.22394	3.56611	4.53523	4.94371	5.76612	5.17035	5.52447	4.83487	4.76949	2.57518	4.46281	4.07751	3.32362	2.75698	2.53589	3.97436	2.36536	8.43986	14.6907	-0.795142	0.0686994	10.9211	15.2913	-0.484834	0.227018	12.9157	15.9571	-0.304279	0.488644	ECDH10B_RS08770	site-specific integrase&&sp|P76168|INTQ_ECOLI Putative defective protein IntQ OS=Escherichia coli (strain K12) OX=83333 GN=intQ PE=1 SV=3 && PF00589:Phage integrase family
ECDH10B_RS20835	1.07718	2.97086	1.71859	3.55273	0.728506	2.31621	3.12597	1.71782	1.03552	3.05655	1.64616	3.65377	3.72635	2.57143	3.41734	1.76029	0.938687	2.46689	2.46032	2.1476	8.54095	9.94289	-0.227751	0.662503	12.7303	10.3309	0.306156	0.509564	7.99965	7.72753	0.0293744	0.962813	rhaA	L-rhamnose isomerase&&sp|C5A071|RHAA_ECOBW L-rhamnose isomerase OS=Escherichia coli (strain K12 / MC4100 / BW2952) OX=595496 GN=rhaA PE=3 SV=1 && PF06134:L-rhamnose isomerase (RhaA)
ECDH10B_RS20340	90.9062	106.746	77.0954	63.2901	84.8335	78.7944	95.3297	92.4735	117.875	68.2943	97.8463	55.7741	76.5756	85.3357	85.5134	96.7336	95.7987	65.8452	94.6418	70.5998	88.7471	92.2345	-0.0527091	0.81087	97.412	96.103	0.0191406	0.926522	90.18	93.9994	-0.0615349	0.745801	cyaY	iron donor protein CyaY&&sp|A7ZU09|CYAY_ECO24 Iron-sulfur cluster assembly protein CyaY OS=Escherichia coli O139:H28 (strain E24377A / ETEC) OX=331111 GN=cyaY PE=3 SV=1 && PF01491:Frataxin-like domain
ECDH10B_RS15540	1.63919	3.57696	3.41582	1.90112	2.95626	3.35682	4.60009	2.34734	1.8009	1.43116	3.47636	3.17719	5.90879	3.04913	3.7145	2.18669	1.22437	4.29024	3.42305	2.33435	13.8279	12.085	0.191521	0.673341	18.9567	12.5729	0.600595	0.145446	15.4011	13.3245	0.196001	0.668175	uacT	urate/proton symporter UacT&&sp|Q46821|UACT_ECOLI Uric acid transporter UacT OS=Escherichia coli (strain K12) OX=83333 GN=uacT PE=1 SV=2 && PF00860:Permease family
ECDH10B_RS12215	2.96225	1.82822	5.64678	2.45958	3.39969	5.40449	4.08781	4.90807	2.07104	2.82143	3.76264	3.2478	3.06876	3.27273	3.41734	1.76029	2.58139	6.41392	3.69048	4.2952	18.1194	12.6466	0.519401	0.192356	12.783	13.1584	-0.0286538	0.944263	17.9619	14.0657	0.355436	0.427603	glpB	glycerol-3-phosphate dehydrogenase subunit GlpB&&sp|C4ZU83|GLPB_ECOBW Anaerobic glycerol-3-phosphate dehydrogenase subunit B OS=Escherichia coli (strain K12 / MC4100 / BW2952) OX=595496 GN=glpB PE=3 SV=1 && PF00890:FAD binding domain
ECDH10B_RS01390	21.6373	17.1098	27.7963	51.9007	24.8325	15.9785	19.3204	21.5101	22.3132	18.0326	24.0482	17.0509	23.6161	23.9052	26.5216	22.5011	25.2833	24.7762	17.0725	17.6477	49.5355	47.4618	0.0670359	0.772864	58.7067	49.4225	0.253503	0.22339	44.9223	49.0433	-0.120671	0.647506	paoA	aldehyde dehydrogenase iron-sulfur subunit PaoA&&sp|P77165|PAOA_ECOLI Aldehyde oxidoreductase iron-sulfur-binding subunit PaoA OS=Escherichia coli (strain K12) OX=83333 GN=paoA PE=1 SV=1 && PF00111:2Fe-2S iron-sulfur cluster binding domain|PF01799:[2Fe-2S] binding domain
ECDH10B_RS12765	3.51619	4.97315	3.73993	8.6234	3.1707	3.3603	6.80263	2.67019	4.05623	2.55829	3.32643	4.19647	2.62355	2.79793	4.18315	4.37792	3.31945	10.1999	2.67703	3.50515	19.357	13.8128	0.480638	0.266355	14.2751	14.3753	-0.0207563	0.957592	14.8698	15.0889	-0.0262072	0.954203	intS	prophage integrase IntS&&sp|P37326|INTS_ECOLI Prophage integrase IntS OS=Escherichia coli (strain K12) OX=83333 GN=intS PE=1 SV=1 && PF13356:Arm DNA-binding domain|PF00589:Phage integrase family
ECDH10B_RS09405	21.5369	23.1179	18.5945	13.6057	21.993	19.9005	25.089	23.0054	21.17	18.8036	20.9247	19.3516	18.8073	21.1716	18.8913	16.9147	20.8808	17.8997	21.6309	17.7725	157.341	161.11	-0.0324038	0.809244	158.916	167.711	-0.0765928	0.551355	171.144	160.437	0.0931334	0.535857	ppsA	phosphoenolpyruvate synthase&&sp|P23538|PPSA_ECOLI Phosphoenolpyruvate synthase OS=Escherichia coli (strain K12) OX=83333 GN=ppsA PE=1 SV=5 && PF02896:PEP-utilising enzyme, TIM barrel domain|PF00391:PEP-utilising enzyme, mobile domain|PF01326:Pyruvate phosphate dikinase, PEP/pyruvate binding domain
ECDH10B_RS26330	20.3008	29.5329	31.7277	44.1463	26.1515	38.8014	31.0747	5.28561	31.2249	22.7884	20.2604	17.4881	25.9664	30.2098	36.8022	43.3302	17.6906	34.5365	26.4957	23.128	10.088	9.0677	0.151241	0.75147	14.0641	9.44445	0.569028	0.187158	9.51805	10.1749	-0.107	0.852337	ECDH10B_RS26330	VOC family protein&&-- && -
ECDH10B_RS10025	19.9596	24.4659	20.8926	12.7534	27.9975	10.597	23.763	12.7995	21.6038	18.0719	23.8854	15.6022	13.2378	18.6096	12.8988	18.6383	14.8165	13.5437	12.1569	23.5815	24.8772	30.6916	-0.306466	0.307814	25.6671	31.962	-0.320026	0.261685	27.4912	31.9615	-0.214581	0.535351	yobD	DUF986 family protein&&sp|A7ZMU2|YOBD_ECO24 UPF0266 membrane protein YobD OS=Escherichia coli O139:H28 (strain E24377A / ETEC) OX=331111 GN=yobD PE=3 SV=1 && PF06173:Protein of unknown function (DUF986)
ECDH10B_RS18260	16.583	21.2892	18.6072	11.9383	23.1333	20.4531	14.1744	16.7908	17.2223	19.7995	19.9272	22.4354	20.9968	18.3322	16.6371	22.1029	21.6145	19.865	17.6107	18.085	156.362	160.206	-0.0341785	0.804015	164.81	166.686	-0.0195001	0.886042	142.443	144.137	-0.0200629	0.909091	malP	maltodextrin phosphorylase&&sp|P00490|PHSM_ECOLI Maltodextrin phosphorylase OS=Escherichia coli (strain K12) OX=83333 GN=malP PE=1 SV=7 && PF00343:Carbohydrate phosphorylase
ECDH10B_RS09355	27.7172	41.3518	43.2024	56.256	26.6063	29.9062	41.914	33.4059	36.7875	40.2025	38.6489	44.1437	44.3939	40.3594	32.9747	37.1539	38.1782	44.2285	36.3505	32.0867	96.9197	102.243	-0.0763732	0.639127	103.636	106.388	-0.0392298	0.800582	80.1256	90.85	-0.185701	0.391296	aroD	type I 3-dehydroquinate dehydratase&&sp|C4ZYF5|AROD_ECOBW 3-dehydroquinate dehydratase OS=Escherichia coli (strain K12 / MC4100 / BW2952) OX=595496 GN=aroD PE=3 SV=1 && PF01487:Type I 3-dehydroquinase
ECDH10B_RS21750	4.25471	1.20353	4.52543	2.15888	4.15637	4.40491	2.21614	1.61551	4.63549	3.40517	4.02509	3.47433	5.48336	4.30892	1.68725	4.30415	2.78075	1.62397	2.2675	5.30168	9.68005	12.5578	-0.387426	0.400118	13.3264	13.0759	0.0209661	0.960306	9.47858	10.2288	-0.0987775	0.864642	nrfD	cytochrome c nitrite reductase subunit NrfD&&sp|P32709|NRFD_ECOLI Protein NrfD OS=Escherichia coli (strain K12) OX=83333 GN=nrfD PE=3 SV=2 && PF03916:Polysulphide reductase, NrfD
ECDH10B_RS16270	27.4015	22.7586	37.2065	21.2995	37.8523	23.958	22.9056	30.8146	25.557	35.1224	27.4925	18.8967	32.744	27.329	32.3679	19.5991	29.467	35.2486	35.1546	18.0166	58.0825	52.5718	0.153136	0.52785	57.4306	54.7358	0.0820808	0.720593	53.5697	54.3085	-0.01506	0.953293	mdaB	NADPH:quinone oxidoreductase MdaB&&sp|P0AEY7|MDAB_ECO57 NADPH:quinone oxidoreductase MdaB OS=Escherichia coli O157:H7 OX=83334 GN=mdaB PE=1 SV=1 && PF02525:Flavodoxin-like fold
ECDH10B_RS07770	4.47642	5.5715	6.93783	4.39133	5.51665	6.55953	5.1962	5.16707	4.47541	4.82025	7.16665	4.27398	3.7651	4.79252	5.20717	5.57347	5.07114	5.46752	7.4978	5.50358	45.2675	39.8168	0.192204	0.439873	38.7751	41.4557	-0.0924877	0.713205	40.8216	41.2079	-0.0189104	0.944537	tynA	primary-amine oxidase&&sp|P46883|AMO_ECOLI Primary amine oxidase OS=Escherichia coli (strain K12) OX=83333 GN=tynA PE=1 SV=1 && PF02727:Copper amine oxidase, N2 domain|PF07833:Copper amine oxidase N-terminal domain|PF01179:Copper amine oxidase, enzyme domain|PF02728:Copper amine oxidase, N3 domain
ECDH10B_RS00910	101.912	52.9899	81.0958	60.3793	70.1187	63.0523	85.7387	84.8176	73.3924	76.6341	70.4761	73.7098	91.1038	85.3978	81.7626	98.4661	92.9153	86.3412	79.6528	75.166	162.852	142.925	0.190072	0.155855	181.176	148.753	0.282295	0.0247433	139.852	145.281	-0.0482889	0.806582	gmhB	D-glycero-beta-D-manno-heptose 1%2C7-bisphosphate 7-phosphatase&&sp|P63229|GMHBB_ECO57 D-glycero-beta-D-manno-heptose-1,7-bisphosphate 7-phosphatase OS=Escherichia coli O157:H7 OX=83334 GN=gmhB PE=3 SV=1 && PF13242:HAD-hyrolase-like
ECDH10B_RS19745	7.38278	7.51816	7.53844	4.49532	6.12477	11.0065	7.38329	7.5351	11.3556	9.28198	5.41556	7.1231	7.21118	8.97224	13.3504	7.72137	9.26433	7.57458	8.3638	5.59329	29.9458	32.1659	-0.101599	0.727731	37.7025	33.4926	0.172691	0.5451	29.5215	27.5042	0.09706	0.764796	dgoD	galactonate dehydratase&&sp|B1LL17|DGOD2_ECOSM D-galactonate dehydratase 2 OS=Escherichia coli (strain SMS-3-5 / SECEC) OX=439855 GN=dgoD2 PE=3 SV=1 && PF02746:Mandelate racemase / muconate lactonizing enzyme, N-terminal domain|PF13378:Enolase C-terminal domain-like
ECDH10B_RS07845	3.49253	1.82388	3.06161	0.817913	1.69581	3.33769	2.87866	4.28436	2.47934	2.46288	3.04989	4.45511	3.06147	3.14835	2.13077	2.88503	3.97994	3.44544	2.69992	2.81203	27.6656	26.4878	0.0597657	0.84297	25.0071	27.5455	-0.149432	0.620652	24.6785	22.6204	0.13288	0.726825	ECDH10B_RS07845	autotransporter domain-containing protein&&sp|P33666|YDBA_ECOLI Exported protein YdbA OS=Escherichia coli (strain K12) OX=83333 GN=ydbA PE=3 SV=3 && -
ECDH10B_RS01055	14.0249	21.4999	17.3233	7.80507	16.3185	19.8885	22.2184	14.0174	21.9199	21.725	20.9391	12.9587	12.1523	18.4582	17.5822	13.519	19.7124	11.1898	18.1867	16.6868	41.7091	49.1124	-0.229505	0.356908	40.7938	51.1508	-0.320238	0.187785	43.5322	42.2311	0.035538	0.897006	yafL	C40 family peptidase&&sp|Q47151|YAFL_ECOLI Probable endopeptidase YafL OS=Escherichia coli (strain K12) OX=83333 GN=yafL PE=3 SV=1 && PF00877:NlpC/P60 family
ECDH10B_RS11755	11.4126	18.2134	14.9082	10.3717	15.9745	19.2087	14.7535	15.9882	16.6369	17.8464	15.9162	13.2247	13.8649	12.7163	14.7257	14.1565	14.6953	19.5048	14.006	14.0936	105.07	106.944	-0.0227453	0.892839	97.38	111.34	-0.189709	0.226162	105.043	94.5165	0.144255	0.456379	cirA	catecholate siderophore receptor CirA&&sp|P17315|CIRA_ECOLI Colicin I receptor OS=Escherichia coli (strain K12) OX=83333 GN=cirA PE=1 SV=2 && PF00593:TonB dependent receptor|PF07715:TonB-dependent Receptor Plug Domain
ECDH10B_RS07875	2.35327	0.873696	2.27953	1.94037	1.85679	3.37341	2.10128	2.01046	0.791788	2.05462	1.92658	1.44124	1.67605	1.5321	0.933215	1.78547	1.28169	1.07786	1.61248	1.61279	10.8913	12.0799	-0.140931	0.752411	12.0633	12.568	-0.0556412	0.89803	17.2808	13.5917	0.356071	0.434685	ydbD	DUF2773 domain-containing bactofilin&&sp|P25907|YDBD_ECOLI Uncharacterized protein YdbD OS=Escherichia coli (strain K12) OX=83333 GN=ydbD PE=4 SV=2 && PF10971:Protein of unknown function (DUF2773)
ECDH10B_RS13150	14.2153	20.7174	17.7493	15.6804	16.1625	16.5383	17.1081	15.7702	13.309	22.6639	20.7794	19.5666	16.6015	21.1923	13.7254	19.0457	14.8112	13.0219	11.5756	12.0142	47.7848	70.6189	-0.557777	0.00974169	68.3446	73.4732	-0.105025	0.607024	57.5837	61.6459	-0.1047	0.643665	cysA	sulfate/thiosulfate ABC transporter ATP-binding protein CysA&&sp|P16676|CYSA_ECOLI Sulfate/thiosulfate import ATP-binding protein CysA OS=Escherichia coli (strain K12) OX=83333 GN=cysA PE=1 SV=2 && PF12857:TOBE-like domain|PF00005:ABC transporter
ECDH10B_RS07895	8.2445	9.18277	9.86523	7.05939	7.89906	10.3412	6.67151	6.5739	12.0866	6.07346	9.22448	5.43765	9.01754	9.16961	9.80832	9.14227	7.85803	10.1485	12.0046	10.5301	45.1554	36.5627	0.303145	0.266406	43.1104	38.0995	0.179447	0.49838	33.1858	38.3427	-0.213597	0.462029	ynbD	phosphatase PAP2/dual specificity phosphatase family protein&&sp|P76093|YNBD_ECOLI Uncharacterized protein YnbD OS=Escherichia coli (strain K12) OX=83333 GN=ynbD PE=1 SV=1 && PF00782:Dual specificity phosphatase, catalytic domain
ECDH10B_RS22475	21.7778	15.5002	25.6187	18.1795	19.9547	17.1198	11.2911	16.0046	26.7434	23.6141	22.6986	17.2098	18.5841	18.2948	22.0084	21.3203	20.8144	15.4449	19.8965	19.6085	61.8953	73.6261	-0.247811	0.215943	68.2955	76.674	-0.164742	0.386691	49.6014	64.9099	-0.384058	0.129383	ytfF	DMT family transporter&&sp|P39314|YTFF_ECOLI Inner membrane protein YtfF OS=Escherichia coli (strain K12) OX=83333 GN=ytfF PE=1 SV=2 && PF00892:EamA-like transporter family
ECDH10B_RS11840	58.0326	88.444	93.3975	76.9209	66.2139	66.212	79.8425	64.7557	80.6078	72.8992	72.9136	75.8811	70.3726	66.8254	69.0402	68.5683	66.0521	57.5005	74.6597	69.0661	129.513	146.136	-0.17535	0.212042	138.799	152.109	-0.132984	0.303591	126.992	146.537	-0.210761	0.239185	yeiP	elongation factor P-like protein YeiP&&sp|A7ZNZ5|EFPL_ECO24 Elongation factor P-like protein OS=Escherichia coli O139:H28 (strain E24377A / ETEC) OX=331111 GN=yeiP PE=3 SV=2 && PF09285:Elongation factor P, C-terminal|PF01132:Elongation factor P (EF-P) OB domain|PF08207:Elongation factor P (EF-P) KOW-like domain
ECDH10B_RS16070	4.29796	2.68749	2.88722	4.82078	0.611945	3.67505	4.84766	3.29822	3.82728	4.345	3.35816	3.41019	3.49839	2.74909	3.58821	3.37975	3.94249	1.65775	2.89333	3.83347	15.6288	18.9003	-0.273279	0.455346	17.4698	19.673	-0.167837	0.615988	15.0182	15.8149	-0.0718134	0.885335	pitB	inorganic phosphate transporter PitB&&sp|P43676|PITB_ECOLI Probable low-affinity inorganic phosphate transporter 2 OS=Escherichia coli (strain K12) OX=83333 GN=pitB PE=3 SV=1 && PF01384:Phosphate transporter family
ECDH10B_RS02310	59.8148	68.7562	62.464	65.6676	64.2346	65.4774	55.8374	59.4631	56.0375	53.173	58.8818	72.1386	70.8175	62.3077	65.5538	62.9642	54.0196	45.3291	71.0417	61.2531	122.194	126.382	-0.0514525	0.752995	143.897	131.492	0.127908	0.362139	122.193	127.111	-0.0596339	0.712633	tesA	multifunctional acyl-CoA thioesterase I/protease I/lysophospholipase L1&&sp|P0ADA2|TESA_ECOL6 Thioesterase 1/protease 1/lysophospholipase L1 OS=Escherichia coli O6:H1 (strain CFT073 / ATCC 700928 / UPEC) OX=199310 GN=tesA PE=3 SV=1 && PF13472:GDSL-like Lipase/Acylhydrolase family
ECDH10B_RS03905	7.12077	5.90225	7.09577	4.20133	6.27176	5.69726	7.09759	5.88537	5.47627	6.79538	6.94134	5.36742	7.95272	5.03128	8.14308	5.25767	5.77231	5.61281	4.99268	6.273	39.2671	42.4905	-0.11001	0.642045	47.6082	44.2297	0.118787	0.614925	40.8804	44.0064	-0.102142	0.695935	kdpB	potassium-transporting ATPase subunit KdpB&&sp|C4ZWH3|KDPB_ECOBW Potassium-transporting ATPase ATP-binding subunit OS=Escherichia coli (strain K12 / MC4100 / BW2952) OX=595496 GN=kdpB PE=3 SV=1 && PF00122:E1-E2 ATPase|PF00702:haloacid dehalogenase-like hydrolase
ECDH10B_RS16300	70.0169	70.3866	63.8332	53.5642	73.8219	77.2069	66.3667	60.86	55.918	75.238	80.4265	76.3232	68.3895	72.9351	59.8035	62.3645	87.7672	93.7418	71.8413	73.0184	174.064	152.917	0.189838	0.201898	146.346	159.112	-0.119031	0.403663	140.168	137.239	0.0296437	0.851605	nudF	ADP-ribose diphosphatase&&sp|P83843|ADPP_ECO57 ADP-ribose pyrophosphatase OS=Escherichia coli O157:H7 OX=83334 GN=nudF PE=3 SV=1 && PF00293:NUDIX domain
ECDH10B_RS16810	14.5941	12.9008	14.4139	9.25648	3.83836	8.13579	8.14458	8.86619	12.6266	16.9892	9.02731	11.0006	13.364	13.1965	14.9509	8.51752	10.5981	10.5838	19.4444	11.5174	24.5935	23.3464	0.0775783	0.811257	24.5876	24.2982	0.0264333	0.932135	12.972	24.9578	-0.946195	0.0188574	ECDH10B_RS16810	amidohydrolase family protein&&sp|Q8XAC3|AGAA_ECO57 N-acetylgalactosamine-6-phosphate deacetylase OS=Escherichia coli O157:H7 OX=83334 GN=agaA PE=1 SV=2 && PF01979:Amidohydrolase family
ECDH10B_RS08925	29.4488	28.9715	27.7983	32.7944	33.3703	38.6035	32.811	36.3355	25.6541	29.5795	29.1302	24.3585	27.5764	23.7537	23.3564	24.3358	38.6073	33.6611	30.2381	23.6409	139.041	119.421	0.225358	0.164812	113.645	124.309	-0.125579	0.390627	146.946	119.75	0.294607	0.0625976	rstB	two-component system sensor histidine kinase RstB&&sp|P18392|RSTB_ECOLI Sensor protein RstB OS=Escherichia coli (strain K12) OX=83333 GN=rstB PE=1 SV=2 && PF00672:HAMP domain|PF02518:Histidine kinase-, DNA gyrase B-, and HSP90-like ATPase|PF00512:His Kinase A (phospho-acceptor) domain
ECDH10B_RS01640	6.69464	1.79405	3.53354	2.86057	2.2241	2.69382	4.09005	2.24762	2.70977	1.53816	4.92309	3.98386	1.7208	3.67035	2.79456	2.30318	2.45638	0.322771	1.93146	0.351243	4.12089	10.6964	-1.35444	0.0319673	8.90582	11.1315	-0.323826	0.505652	8.69157	12.3895	-0.493721	0.374267	tauA	taurine ABC transporter substrate-binding protein&&sp|Q47537|TAUA_ECOLI Taurine-binding periplasmic protein OS=Escherichia coli (strain K12) OX=83333 GN=tauA PE=1 SV=1 && PF04069:Substrate binding domain of ABC-type glycine betaine transport system
ECDH10B_RS02245	20.5001	19.7962	31.579	22.9561	26.1351	24.3202	19.5674	24.479	26.0951	22.2187	22.8404	15.4524	17.8372	17.7955	20.1837	29.7049	20.9445	18.7792	16.1458	12.6843	27.859	35.1123	-0.325793	0.24614	36.2122	36.5705	-0.0179132	0.946472	36.2201	36.839	-0.0240541	0.933872	ybaK	Cys-tRNA(Pro)/Cys-tRNA(Cys) deacylase YbaK&&sp|P0AAR3|YBAK_ECOLI Cys-tRNA(Pro)/Cys-tRNA(Cys) deacylase YbaK OS=Escherichia coli (strain K12) OX=83333 GN=ybaK PE=1 SV=1 && PF04073:Aminoacyl-tRNA editing domain
ECDH10B_RS09880	46.5723	71.1394	38.8198	78.3207	53.9951	61.0389	61.7839	53.3536	56.2835	62.7353	41.8318	28.0839	64.9855	63.5295	52.7678	68.3406	41.744	32.9112	63.2157	35.8144	37.4391	40.6683	-0.112988	0.692666	56.1329	42.3574	0.409396	0.0930454	46.9695	42.496	0.135949	0.613409	yoaF	DUF333 domain-containing lipoprotein YoaF&&sp|P64494|YOAF_ECOL6 Uncharacterized protein YoaF OS=Escherichia coli O6:H1 (strain CFT073 / ATCC 700928 / UPEC) OX=199310 GN=yoaF PE=4 SV=1 && PF03891:Domain of unknown function (DUF333)
ECDH10B_RS01265	36.793	52.0383	43.4823	23.5092	54.0674	70.3234	46.2377	45.9466	36.6798	34.503	38.0798	50.3311	29.9481	35.4874	45.393	36.9024	39.1874	46.1873	33.6145	43.4695	34.2378	33.4964	0.0253251	0.922727	32.4179	34.8467	-0.107781	0.679098	43.1564	35.1111	0.288568	0.306687	ECDH10B_RS01265	transposase&&sp|Q79E92|YKGN_ECOLI Putative transposase YkgN OS=Escherichia coli (strain K12) OX=83333 GN=ykgN PE=5 SV=1 && PF01527:Transposase
ECDH10B_RS10265	5.06437	5.73026	5.13011	5.13942	3.0445	2.15104	4.01962	3.0767	1.29826	5.89552	5.40529	5.08983	5.49629	3.90774	2.23147	4.72913	1.96144	5.1547	4.11277	3.36564	7.44942	8.97724	-0.263736	0.631141	8.70472	9.33438	-0.0977384	0.851438	5.92464	10.2395	-0.787519	0.17953	yebB	YebB family permuted papain-like enzyme&&sp|P24238|YEBB_ECOLI Uncharacterized protein YebB OS=Escherichia coli (strain K12) OX=83333 GN=yebB PE=4 SV=2 && PF05708:Permuted papain-like amidase enzyme, YaeF/YiiX, C92 family
ECDH10B_RS14915	3.15273	5.68533	2.87429	3.99932	3.55369	4.14281	2.81513	3.23214	8.18312	3.44076	3.0973	3.86171	5.4532	4.78936	6.5638	2.94404	2.74738	6.13714	2.88037	2.74998	10.5921	13.5242	-0.360405	0.44295	14.971	14.0902	0.0889159	0.832832	9.46135	10.7306	-0.195285	0.710942	ygcQ	electron transfer flavoprotein subunit alpha/FixB family protein&&sp|Q46907|YGCQ_ECOLI Putative electron transfer flavoprotein subunit YgcQ OS=Escherichia coli (strain K12) OX=83333 GN=ygcQ PE=3 SV=2 && PF00766:Electron transfer flavoprotein FAD-binding domain|PF01012:Electron transfer flavoprotein domain
ECDH10B_RS11330	7.71165	5.67165	5.15576	9.91285	5.56313	4.42185	6.42682	3.27948	7.9076	6.73295	8.97904	5.03778	2.5108	6.69422	4.48526	6.7211	4.4801	7.06428	7.51515	4.61246	13.2206	15.9806	-0.266626	0.500119	11.8904	16.6447	-0.49246	0.230675	10.3953	13.0595	-0.321587	0.512805	yegL	VWA domain-containing protein&&sp|P76396|YEGL_ECOLI Uncharacterized protein YegL OS=Escherichia coli (strain K12) OX=83333 GN=yegL PE=4 SV=1 && PF00092:von Willebrand factor type A domain
ECDH10B_RS18975	28.4684	29.3822	23.8498	25.767	29.1402	28.6769	39.8475	25.9426	30.7697	28.886	22.1727	16.8189	31.9402	32.7273	23.1891	18.6806	27.4901	31.7172	18.9796	33.748	41.7812	36.7301	0.185671	0.4858	41.4048	38.2547	0.120163	0.650559	43.6374	38.4202	0.183713	0.501159	yiaC	N-acetyltransferase&&sp|P37664|YIAC_ECOLI Peptidyl-lysine N-acetyltransferase YiaC OS=Escherichia coli (strain K12) OX=83333 GN=yiaC PE=1 SV=1 && PF13673:Acetyltransferase (GNAT) domain
ECDH10B_RS21020	14.3207	15.3769	12.7895	13.9397	15.2854	11.7307	7.8289	17.5777	12.8115	19.3928	13.0161	16.3019	14.2733	13.4461	18.7755	9.82486	15.5356	15.2603	14.1516	14.2757	58.1837	60.1706	-0.0465736	0.820748	57.5781	62.5997	-0.11235	0.609668	48.4845	52.5977	-0.116908	0.662066	metB	cystathionine gamma-synthase&&sp|P00935|METB_ECOLI Cystathionine gamma-synthase OS=Escherichia coli (strain K12) OX=83333 GN=metB PE=1 SV=1 && PF01053:Cys/Met metabolism PLP-dependent enzyme
ECDH10B_RS15310	9.79643	5.29033	6.90141	7.23026	7.62923	9.78765	7.95219	6.08678	8.90383	7.77559	6.61055	9.7338	9.0613	12.7559	8.12292	7.48469	12.4173	5.30284	4.88189	7.54619	19.4401	21.2144	-0.1264	0.722035	25.1424	22.0741	0.181143	0.557985	19.1943	17.9024	0.109208	0.783995	kduD	2-dehydro-3-deoxy-D-gluconate 5-dehydrogenase KduD&&sp|P37769|KDUD_ECOLI 2-dehydro-3-deoxy-D-gluconate 5-dehydrogenase OS=Escherichia coli (strain K12) OX=83333 GN=kduD PE=1 SV=2 && PF13561:Enoyl-(Acyl carrier protein) reductase
ECDH10B_RS04680	17.8586	19.1964	17.3668	62.8272	16.1038	32.9958	20.1986	18.444	28.3841	20.7895	16.6349	17.0509	20.3507	7.23446	13.2197	21.1235	13.4875	15.2688	10.8772	16.6156	13.566	19.9388	-0.561556	0.130935	15.562	20.7645	-0.421629	0.262971	20.0654	16.5409	0.27128	0.501977	ybjH	protein YbjH&&sp|P0AAY4|YBJH_ECOLI Uncharacterized protein YbjH OS=Escherichia coli (strain K12) OX=83333 GN=ybjH PE=3 SV=1 && -
ECDH10B_RS13890	26.7175	23.4286	20.2983	31.6324	15.2585	18.7242	13.5187	24.3471	27.3964	22.5492	24.1091	29.537	32.6207	21.6464	18.3649	30.7704	26.3867	25.2905	29.2913	26.6336	34.6772	33.2882	0.054619	0.829843	34.7446	34.6414	-0.00403421	0.98783	21.8726	28.6331	-0.387242	0.260331	acpS	holo-ACP synthase&&sp|C4ZYI6|ACPS_ECOBW Holo-[acyl-carrier-protein] synthase OS=Escherichia coli (strain K12 / MC4100 / BW2952) OX=595496 GN=acpS PE=3 SV=1 && PF01648:4'-phosphopantetheinyl transferase superfamily
ECDH10B_RS18435	3.3266	10.0821	7.36537	3.37589	5.57093	4.99574	5.09208	6.92904	4.7512	6.63865	4.56497	7.88068	2.70773	9.9007	8.29208	4.88147	3.31301	8.27134	5.64426	4.73735	13.2814	14.3268	-0.11553	0.780094	16.2258	14.8985	0.119429	0.772864	12.8774	15.7825	-0.307918	0.50449	livF	high-affinity branched-chain amino acid ABC transporter ATP-binding protein LivF&&sp|P22731|LIVF_ECOLI High-affinity branched-chain amino acid transport ATP-binding protein LivF OS=Escherichia coli (strain K12) OX=83333 GN=livF PE=1 SV=2 && PF00005:ABC transporter
ECDH10B_RS04760	31.2251	20.6096	29.7326	40.8421	23.777	16.5782	25.4031	15.8082	37.8885	22.4156	33.9331	24.5826	20.3329	29.5148	24.2149	27.8622	23.5824	24.1543	26.6258	33.8939	44.763	49.1016	-0.137409	0.568905	43.9566	51.1416	-0.222298	0.351555	31.8718	42.6083	-0.410582	0.165588	ybjO	YbjO family protein&&sp|P0AAZ2|YBJO_ECO57 Inner membrane protein YbjO OS=Escherichia coli O157:H7 OX=83334 GN=ybjO PE=3 SV=1 && PF10767:Protein of unknown function (DUF2593)
ECDH10B_RS07105	13.0643	11.0865	11.7473	10.1704	12.5875	12.314	13.2633	14.5145	12.3869	10.4687	11.7211	9.84745	9.90549	9.63177	8.65826	15.0404	7.79764	10.3282	7.19409	9.99042	56.6617	71.1048	-0.329826	0.101244	72.3297	74.0323	-0.0401389	0.841316	79.8318	72.6395	0.139728	0.484335	yciQ	DUF2207 domain-containing protein&&sp|P45848|YCIQ_ECOLI Uncharacterized protein YciQ OS=Escherichia coli (strain K12) OX=83333 GN=yciQ PE=4 SV=2 && PF09972:Predicted membrane protein (DUF2207)
ECDH10B_RS14755	7.55967	11.35	8.48248	8.26183	11.5362	10.8368	8.56752	9.00864	9.83876	7.61568	7.87109	7.67073	4.73331	7.06708	6.45693	8.4168	5.32084	8.78949	7.17224	6.37655	27.3215	32.5039	-0.25331	0.363772	27.46	33.8412	-0.310721	0.258259	37.2379	34.0555	0.121145	0.674703	ygbK	four-carbon acid sugar kinase family protein&&sp|Q46889|OTNK_ECOLI 3-oxo-tetronate kinase OS=Escherichia coli (strain K12) OX=83333 GN=otnK PE=3 SV=1 && PF07005:Sugar-binding N-terminal domain|PF17042:Nucleotide-binding C-terminal domain
ECDH10B_RS05155	2.36868	3.01513	3.23922	3.30519	4.00487	4.24436	4.23007	2.15852	5.00952	1.29254	3.1027	4.24042	2.16902	1.54212	2.58314	3.59431	3.35421	3.52597	2.16405	3.2467	11.9246	13.2093	-0.160379	0.719072	9.99448	13.7519	-0.478429	0.30521	13.4303	10.539	0.343811	0.479388	ssuD	FMNH2-dependent alkanesulfonate monooxygenase&&sp|C4ZQ61|SSUD_ECOBW Alkanesulfonate monooxygenase OS=Escherichia coli (strain K12 / MC4100 / BW2952) OX=595496 GN=ssuD PE=3 SV=1 && PF00296:Luciferase-like monooxygenase
ECDH10B_RS12115	2.05178	3.48233	4.4426	4.42464	2.08145	5.39223	5.72522	4.44063	3.74759	3.80669	5.15124	2.89982	4.80146	3.33952	3.25461	5.02939	2.90546	3.05425	2.57748	1.78967	11.5682	17.4374	-0.579279	0.144522	19.164	18.1586	0.081711	0.81432	18.7511	14.0764	0.402226	0.369805	atoE	TIGR00366 family protein&&sp|P76460|ATOE_ECOLI Putative short-chain fatty acid transporter OS=Escherichia coli (strain K12) OX=83333 GN=atoE PE=1 SV=1 && PF02667:Short chain fatty acid transporter
ECDH10B_RS18865	5.3652	5.53741	3.96597	5.1504	5.09954	5.40449	6.4739	4.22849	3.90311	3.54487	6.07812	4.37203	6.01949	4.15385	3.68022	4.60383	4.04357	4.64914	4.10684	6.21565	37.6339	35.3582	0.0886309	0.737817	38.0739	36.8061	0.0525687	0.840609	39.7292	37.0931	0.0982464	0.727515	bcsB	cellulose biosynthesis cyclic di-GMP-binding regulatory protein BcsB&&sp|P37652|BCSB_ECOLI Cyclic di-GMP-binding protein OS=Escherichia coli (strain K12) OX=83333 GN=bcsB PE=1 SV=2 && PF03170:Bacterial cellulose synthase subunit
ECDH10B_RS07155	55.3489	40.8433	57.0424	39.0742	26.0402	52.895	30.083	37.2804	49.9693	44.1223	63.0443	21.7671	37.2169	48.0465	43.8983	47.1907	37.7472	48.498	35.1773	28.787	17.9356	21.3309	-0.238289	0.51525	21.9257	22.2266	-0.0114414	0.973162	16.5386	23.075	-0.482473	0.218688	ymiA	YmiA family putative membrane protein&&sp|P0CB62|YMIA_ECOLI Protein YmiA OS=Escherichia coli (strain K12) OX=83333 GN=ymiA PE=1 SV=3 && -
ECDH10B_RS22930	9.48283	5.85255	8.17376	12.5978	9.17295	5.93175	6.00415	5.34201	9.41438	7.52667	7.82928	9.0973	7.15732	9.72839	7.79451	7.24509	7.81285	6.47559	7.24594	7.90618	49.0061	56.2292	-0.202252	0.335946	55.3903	58.524	-0.0835913	0.680861	41.5043	49.4267	-0.243026	0.377704	yjhG	xylonate dehydratase YjhG&&sp|P39358|YJHG_ECOLI D-xylonate dehydratase YjhG OS=Escherichia coli (strain K12) OX=83333 GN=yjhG PE=1 SV=2 && PF00920:Dehydratase family
ECDH10B_RS14110	8.57269	8.2136	7.81557	13.7512	8.72782	7.39979	14.8156	9.32413	9.35765	8.20904	8.93513	9.58854	10.5793	9.36209	11.1857	8.52169	7.71146	14.6928	8.33741	9.64845	41.9729	37.3563	0.164498	0.521049	42.8624	38.8795	0.143104	0.534011	39.5566	32.2028	0.2995	0.324115	dgcN	diguanylate cyclase DgcN&&sp|P46139|DGCN_ECOLI Diguanylate cyclase DgcN OS=Escherichia coli (strain K12) OX=83333 GN=dgcN PE=1 SV=2 && PF17152:Periplasmic sensor domain|PF00990:Diguanylate cyclase, GGDEF domain
ECDH10B_RS14795	38.1323	35.3761	39.1838	50.5034	30.3058	36.1328	39.82	39.7554	39.0183	39.7821	33.5816	46.2811	40.2446	42.3585	41.5207	35.3064	38.2984	42.0358	40.4476	45.0996	147.349	140.418	0.0649933	0.646893	147.534	146.096	0.012413	0.928014	122.699	126.271	-0.0407962	0.809033	truD	tRNA pseudouridine(13) synthase TruD&&sp|A7ZQI9|TRUD_ECO24 tRNA pseudouridine synthase D OS=Escherichia coli O139:H28 (strain E24377A / ETEC) OX=331111 GN=truD PE=3 SV=1 && PF01142:tRNA pseudouridine synthase D (TruD)
ECDH10B_RS26355	155.518	149.972	135.339	164.997	146.612	182.401	126.241	90.1858	168.531	86.4062	191.366	63.941	74.801	116.591	112.132	125.421	110.882	427.389	122.708	155.03	33.2278	20.7351	0.683773	0.10299	18.1583	21.6129	-0.249093	0.511055	20.9591	22.5708	-0.109599	0.765609	yadX	protein YadX&&-- && -
ECDH10B_RS08115	8.87409	8.76296	10.4439	10.1518	7.85664	9.86839	8.78825	9.70411	10.6713	9.57917	9.44016	10.5808	11.9511	11.2048	8.06196	10.2453	10.264	9.01594	10.466	8.84621	68.6577	71.4371	-0.057595	0.752983	76.8865	74.3502	0.0445403	0.806194	60.9441	63.0205	-0.0496325	0.822858	pqqU	TonB-dependent receptor PqqU&&sp|P76115|YNCD_ECOLI Probable TonB-dependent receptor YncD OS=Escherichia coli (strain K12) OX=83333 GN=yncD PE=1 SV=1 && PF07715:TonB-dependent Receptor Plug Domain|PF00593:TonB dependent receptor
ECDH10B_RS13475	4.00578	1.79966	1.28894	1.67388	2.33729	3.3778	1.89362	1.5031	2.3558	4.73177	2.46924	1.77614	1.53438	2.25	3.36395	1.10018	3.08007	1.72682	1.72222	1.87915	10.2464	13.7537	-0.409374	0.366559	10.4545	14.3172	-0.431354	0.348332	10.5099	10.9138	-0.0433672	0.93642	hyfD	hydrogenase 4 subunit HyfD&&sp|P77416|HYFD_ECOLI Hydrogenase-4 component D OS=Escherichia coli (strain K12) OX=83333 GN=hyfD PE=3 SV=1 && PF00361:Proton-conducting membrane transporter|PF00662:NADH-Ubiquinone oxidoreductase (complex I), chain 5 N-terminus
ECDH10B_RS13485	7.51167	5.28173	2.34797	8.71198	6.38652	6.97353	4.98257	6.84522	5.7769	5.24668	6.93448	4.85321	7.16238	5.03019	9.36203	6.21278	6.7329	7.27429	4.90196	8.34385	36.4617	30.4519	0.260603	0.331001	38.6622	31.7066	0.296681	0.263713	31.8177	25.533	0.324286	0.355453	hyfF	hydrogenase 4 subunit F&&sp|P77437|HYFF_ECOLI Hydrogenase-4 component F OS=Escherichia coli (strain K12) OX=83333 GN=hyfF PE=3 SV=1 && PF00361:Proton-conducting membrane transporter|PF00662:NADH-Ubiquinone oxidoreductase (complex I), chain 5 N-terminus
ECDH10B_RS07380	4.49846	6.81689	2.34353	7.49986	4.05645	3.68488	4.30367	2.92811	4.44802	7.57457	5.05071	4.35961	4.70776	3.06818	3.05813	1.50025	5.32012	5.29821	4.40341	5.12495	18.0045	19.0769	-0.0760367	0.82686	11.4679	19.8547	-0.77203	0.0526382	12.6454	15.3452	-0.286587	0.539554	ycjS	Gfo/Idh/MocA family oxidoreductase&&sp|P77503|YCJS_ECOLI D-glucoside 3-dehydrogenase OS=Escherichia coli (strain K12) OX=83333 GN=ycjS PE=1 SV=1 && PF01408:Oxidoreductase family, NAD-binding Rossmann fold|PF02894:Oxidoreductase family, C-terminal alpha/beta domain
ECDH10B_RS09570	4.76492	4.46922	4.3441	6.61705	4.07059	5.51234	4.25469	2.97096	3.27876	4.37915	4.38002	3.78069	2.65369	4.13627	4.17696	3.27859	3.05958	6.20278	5.72801	4.99995	22.8851	18.0488	0.344176	0.307313	16.9884	18.7836	-0.139436	0.686738	18.2192	19.6	-0.107869	0.781017	celF	6-phospho-beta-glucosidase&&sp|P17411|CHBF_ECOLI 6-phospho-beta-glucosidase OS=Escherichia coli (strain K12) OX=83333 GN=chbF PE=1 SV=4 && PF02056:Family 4 glycosyl hydrolase|PF11975:Family 4 glycosyl hydrolase C-terminal domain
ECDH10B_RS17080	21.8911	7.22444	25.5016	48.1337	17.5468	31.3809	33.6643	21.0572	21.5121	23.3602	12.7444	26.5848	18.8085	13.7244	17.3623	11.3567	25.4354	22.2816	12.2222	27.8842	20.7379	19.7841	0.058438	0.868029	15.0513	20.5789	-0.449964	0.210305	23.2154	16.3105	0.519959	0.225489	sfsB	DNA-binding transcriptional regulator SfsB&&sp|P0ACH3|SFSB_ECO57 Sugar fermentation stimulation protein B OS=Escherichia coli O157:H7 OX=83334 GN=sfsB PE=3 SV=1 && PF13693:Winged helix-turn-helix DNA-binding
ECDH10B_RS19675	5.22369	3.66196	3.72705	3.45724	3.68641	5.20914	4.05594	2.89753	4.71598	3.96586	5.35497	4.96463	2.40325	3.35159	4.32314	5.08999	3.95832	4.36907	3.73494	3.39605	19.5483	23.9562	-0.291993	0.355087	19.986	24.9346	-0.326475	0.308813	18.9738	20.1171	-0.0814936	0.833131	yidJ	sulfatase-like hydrolase/transferase&&sp|P31447|YIDJ_ECOLI Uncharacterized sulfatase YidJ OS=Escherichia coli (strain K12) OX=83333 GN=yidJ PE=3 SV=1 && PF16347:Domain of unknown function (DUF4976)|PF00884:Sulfatase
ECDH10B_RS08235	17.6401	18.9322	24.1233	12.1099	16.3747	25.287	25.4798	20.3302	23.1424	27.6319	20.3882	17.9895	23.2269	20.7173	26.3355	17.9259	16.2763	27.5658	18.4862	18.1019	44.5412	49.1821	-0.140569	0.558449	50.8158	51.2012	-0.00166284	0.993976	45.8632	42.3605	0.111043	0.680951	fdnI	formate dehydrogenase-N subunit gamma&&sp|P0AEK8|FDNI_ECO57 Formate dehydrogenase, nitrate-inducible, cytochrome b556(Fdn) subunit OS=Escherichia coli O157:H7 OX=83334 GN=fdnI PE=3 SV=1 && PF01292:Prokaryotic cytochrome b561
ECDH10B_RS19600	11.9442	8.06744	8.44478	10.8843	9.01212	8.38627	7.40034	3.77625	11.9977	11.2796	9.57893	8.63571	9.92056	10.1567	12.5665	10.2431	13.1699	12.2813	15.1437	9.23375	58.6855	48.7441	0.272397	0.216279	52.6073	50.7522	0.055431	0.794603	31.8067	42.2937	-0.406406	0.192146	uhpT	hexose-6-phosphate:phosphate antiporter&&sp|P0AGC1|UHPT_ECO57 Hexose-6-phosphate:phosphate antiporter OS=Escherichia coli O157:H7 OX=83334 GN=uhpT PE=3 SV=1 && PF07690:Major Facilitator Superfamily
ECDH10B_RS02385	2.79846	1.78111	0.850434	2.12995	1.68232	1.56006	2.29056	2.12514	0.896738	2.64691	4.07297	1.40626	1.32874	1.6195	1.84959	3.26651	0.812884	2.77716	1.27835	1.6273	8.00743	11.0835	-0.457767	0.402744	10.3562	11.5391	-0.149735	0.767025	8.91129	8.42984	0.0926069	0.872549	ybbW	putative allantoin permease&&sp|P75712|ALLP_ECOLI Putative allantoin permease OS=Escherichia coli (strain K12) OX=83333 GN=ybbW PE=1 SV=2 && PF02133:Permease for cytosine/purines, uracil, thiamine, allantoin
[truncated: 3,445 more rows]

## Sheet: Table S3
Supplementary Table S3. Differentially expressed genes (DEGs) were selected using P-value ≤ 0.05.
Gene ID	H4vsH0			H2vsH0			M3vsC0			Gene Name	Gene Description
	Log2FC	P-value	Up or Down	Log2FC	P-value	Up or Down	Log2FC	P-value	Up or Down			tf_family
[truncated: 596 more rows]

## Sheet: Table S4
Supplementary Table S4. Differentially expressed genes (DEGs) regulated by ArcA.
[truncated: 47 more rows]

[truncated: 3 more sheets: Table S5, Table S6, Table S7]
